# Supplementary material for: Integrated microbiota–host–metabolome approaches reveal adaptive ruminal changes to prolonged high-grain feeding and phytogenic supplementation in cattle
Source: FEMS Microbiol Ecol. 2024 Jan 27;100(2):fiae006. doi: 10.1093/femsec/fiae006 (PMC10858391; doi:10.1093/femsec/fiae006)
Supplement: fiae006_Supplemental_Files [file fiae006_supplemental_files.zip]

Archive with 2 entries (2 files):
- FEMS paper Ricci - Supplementary material_15.01.24.docx
- Supplementary Table 5.xlsx
