# Supplementary material for: Integrated microbiota–host–metabolome approaches reveal adaptive ruminal changes to prolonged high-grain feeding and phytogenic supplementation in cattle
Source: FEMS Microbiol Ecol. 2024 Jan 27;100(2):fiae006. doi: 10.1093/femsec/fiae006 (PMC10858391; doi:10.1093/femsec/fiae006)
Supplement: fiae006_Supplemental_Files [file fiae006_supplemental_files.zip › Supplementary Table 5.xlsx]

## Sheet: ASV Table
Supplementary Table 5. Classification of the ASVs included in the sPLS-Da models.
Feature	ASV	Kingdom	Phylum	Class	Order	Family	Genus	Species
2a208a5352026709c14390535adea3cb	ASV_1	Archaea	Euryarchaeota	Methanobacteria	Methanobacteriales	Methanobacteriaceae	uncultured	uncultured euryarchaeote
e12f0cdfb562c993ca4e74c70bd409bc	ASV_2	Archaea	Euryarchaeota	Methanobacteria	Methanobacteriales	Methanobacteriaceae	Methanobrevibacter	uncultured methanogenic archaeon
560698cbd791bfbc89425bb5f035d1fe	ASV_3	Archaea	Euryarchaeota	Methanobacteria	Methanobacteriales	Methanobacteriaceae	Methanobrevibacter	NA
ecc59114a2e4a2d27a10cc6837c5cf44	ASV_4	Archaea	Euryarchaeota	Methanobacteria	Methanobacteriales	Methanobacteriaceae	Methanobrevibacter	NA
571461d8d8029f472f4b85d92f96da23	ASV_5	Archaea	Euryarchaeota	Methanobacteria	Methanobacteriales	Methanobacteriaceae	Methanobrevibacter	NA
f6bd578122e6b568915a31dd75f8a2d2	ASV_6	Archaea	Euryarchaeota	Methanobacteria	Methanobacteriales	Methanobacteriaceae	Methanobrevibacter	NA
fc25c97352b6213920da947d1d47dc3f	ASV_7	Archaea	Euryarchaeota	Methanobacteria	Methanobacteriales	Methanobacteriaceae	Methanobrevibacter	NA
8cbb232d32100f4b6f76962f4a53399c	ASV_8	Archaea	Euryarchaeota	Methanobacteria	Methanobacteriales	Methanobacteriaceae	Methanobrevibacter	NA
e358ab2ecf36b9cb880e596b6e54615b	ASV_9	Archaea	Euryarchaeota	Methanobacteria	Methanobacteriales	Methanobacteriaceae	Methanobrevibacter	NA
8051115106ede56ce91d16633019179d	ASV_10	Archaea	Euryarchaeota	Methanobacteria	Methanobacteriales	Methanobacteriaceae	Methanobrevibacter	NA
6e145764d0b4bd751b5b6a502c0c5af0	ASV_11	Archaea	Euryarchaeota	Methanobacteria	Methanobacteriales	Methanobacteriaceae	Methanobrevibacter	NA
b8295a05cb74940d41ab909a863a687d	ASV_12	Archaea	Euryarchaeota	Methanobacteria	Methanobacteriales	Methanobacteriaceae	Methanobrevibacter	NA
40a6778bce5a19a7deb2621ae71c5122	ASV_13	Archaea	Euryarchaeota	Methanobacteria	Methanobacteriales	Methanobacteriaceae	Methanosphaera	NA
41576b970c689e09f771cb948eec94ba	ASV_14	Archaea	Euryarchaeota	Methanobacteria	Methanobacteriales	Methanobacteriaceae	Methanosphaera	NA
3fd973c1fa2640ff036acdae10a20424	ASV_15	Archaea	Euryarchaeota	Methanobacteria	Methanobacteriales	Methanobacteriaceae	Methanosphaera	NA
5ba20e8df134947fafd5d7e6324699bd	ASV_16	Archaea	Euryarchaeota	Methanobacteria	Methanobacteriales	Methanobacteriaceae	Methanosphaera	NA
90ae28bd4ed0dd1f8e82ee8896eecb71	ASV_17	Archaea	Euryarchaeota	Methanobacteria	Methanobacteriales	Methanobacteriaceae	Methanosphaera	NA
f7a972a1632eda7998bd0bdaaaa6a0dd	ASV_18	Archaea	Euryarchaeota	Methanobacteria	Methanobacteriales	Methanobacteriaceae	Methanosphaera	NA
0bb45bb2b65e50e1a730a336b329351f	ASV_19	Archaea	Euryarchaeota	Thermoplasmata	Methanomassiliicoccales	Methanomethylophilaceae	Candidatus Methanomethylophilus	uncultured archaeon
2ddb75ecf00fb358ca7b054d308e1d80	ASV_20	Archaea	Euryarchaeota	Thermoplasmata	Methanomassiliicoccales	Methanomethylophilaceae	Candidatus Methanomethylophilus	NA
a71a2b78a7c38ebf2d74472cfaafea1f	ASV_21	Archaea	Euryarchaeota	Thermoplasmata	Methanomassiliicoccales	Methanomethylophilaceae	Candidatus Methanomethylophilus	NA
07bdaa3dca5d1ef4bb81e14d00da9988	ASV_22	Archaea	Euryarchaeota	Thermoplasmata	Methanomassiliicoccales	Methanomethylophilaceae	Candidatus Methanomethylophilus	uncultured archaeon
a864b5f4537da8f864a32a9126f0f5e1	ASV_23	Archaea	Euryarchaeota	Thermoplasmata	Methanomassiliicoccales	Methanomethylophilaceae	Candidatus Methanomethylophilus	NA
eea3adca6ddb5590239986d3ba842164	ASV_24	Archaea	Euryarchaeota	Thermoplasmata	Methanomassiliicoccales	Methanomethylophilaceae	uncultured	NA
1d3998a8db68a2831feb38a0ccd9f635	ASV_25	Archaea	Euryarchaeota	Thermoplasmata	Methanomassiliicoccales	Methanomethylophilaceae	uncultured	NA
7e91fefc9dc4d2986853b4f56707937c	ASV_26	Archaea	Euryarchaeota	Thermoplasmata	Methanomassiliicoccales	Methanomethylophilaceae	uncultured	NA
5bfa69f2ca7617a31e134c5f052e04ca	ASV_27	Archaea	Euryarchaeota	Thermoplasmata	Methanomassiliicoccales	Methanomethylophilaceae	uncultured	NA
4459492345ee9e4a8aa584674d7abb5d	ASV_28	Archaea	Euryarchaeota	Thermoplasmata	Methanomassiliicoccales	Methanomethylophilaceae	uncultured	NA
8757e0f10f2029af1eafa0724dcaab5c	ASV_29	Archaea	Euryarchaeota	Thermoplasmata	Methanomassiliicoccales	Methanomethylophilaceae	uncultured	NA
5c075701a342f5062f7ab945ccb81a55	ASV_30	Archaea	Euryarchaeota	Thermoplasmata	Methanomassiliicoccales	Methanomethylophilaceae	uncultured	NA
e7a8a0fa6fcf856b2b4817ad16445840	ASV_31	Archaea	Euryarchaeota	Thermoplasmata	Methanomassiliicoccales	Methanomethylophilaceae	uncultured	NA
569191d2dfed31284d98ec37356f107e	ASV_32	Archaea	Euryarchaeota	Thermoplasmata	Methanomassiliicoccales	Methanomethylophilaceae	uncultured	NA
ebc412cbe193504f71976d4cc7f12181	ASV_33	Archaea	Euryarchaeota	Thermoplasmata	Methanomassiliicoccales	Methanomethylophilaceae	uncultured	NA
8035b54bc9b5edff2d8aea536f1fb246	ASV_34	Archaea	Euryarchaeota	Thermoplasmata	Methanomassiliicoccales	Methanomethylophilaceae	uncultured	NA
e4a7bc020db52447b76a5819ad1bf983	ASV_35	Archaea	Euryarchaeota	Thermoplasmata	Methanomassiliicoccales	Methanomethylophilaceae	uncultured	NA
239fc56e396a2a8dc1180adec582633f	ASV_36	Archaea	Euryarchaeota	Thermoplasmata	Methanomassiliicoccales	Methanomethylophilaceae	uncultured	uncultured Methanobacteriales archaeon
6748dc7b21107f7dc0821d8d68f0a2c4	ASV_37	Archaea	Euryarchaeota	Thermoplasmata	Methanomassiliicoccales	Methanomethylophilaceae	uncultured	uncultured Methanobacteriales archaeon
fcccffc406bcc9b4e1c8449672b3510e	ASV_38	Archaea	Euryarchaeota	Thermoplasmata	Methanomassiliicoccales	Methanomethylophilaceae	uncultured	uncultured euryarchaeote
c4c588a2c23a77a95b39e505118fb267	ASV_39	Archaea	Euryarchaeota	Thermoplasmata	Methanomassiliicoccales	Methanomethylophilaceae	uncultured	uncultured euryarchaeote
194e6821ef67bcefd6c9c1df8f842552	ASV_40	Archaea	Euryarchaeota	Thermoplasmata	Methanomassiliicoccales	Methanomethylophilaceae	uncultured	uncultured euryarchaeote
e926003a0c50a78c880de7bc6cef9caa	ASV_41	Archaea	Euryarchaeota	Methanomicrobia	Methanosarcinales	Methanosarcinaceae	Methanimicrococcus	uncultured rumen methanogen 2
84ae50b556c7d57cbc49686db2e156cd	ASV_42	Archaea	Euryarchaeota	Methanomicrobia	Methanosarcinales	Methanosarcinaceae	Methanimicrococcus	NA
421a1f453655272e11eace5ca389a285	ASV_43	Bacteria	Planctomycetes	Planctomycetacia	Pirellulales	Pirellulaceae	Termite planctomycete cluster	NA
e6ec9da392b4e65f7151cd167b3a8dbc	ASV_44	Bacteria	Planctomycetes	Planctomycetacia	Pirellulales	Pirellulaceae	Termite planctomycete cluster	uncultured bacterium
c6dd43343f27ff37da18666325f48126	ASV_45	Bacteria	Planctomycetes	Planctomycetacia	Pirellulales	Pirellulaceae	p-1088-a5 gut group	uncultured rumen bacterium
99bc7a3c2a19bbc3cb8c4e5ca64063c5	ASV_46	Bacteria	Planctomycetes	Planctomycetacia	Pirellulales	Pirellulaceae	p-1088-a5 gut group	uncultured rumen bacterium
5a80ea46579f596c4f31e2f2751aad7d	ASV_47	Bacteria	Planctomycetes	Planctomycetacia	Pirellulales	Pirellulaceae	p-1088-a5 gut group	uncultured bacterium
75a22ef8b5448fbb6f51905bf98b7cd8	ASV_48	Bacteria	Planctomycetes	Planctomycetacia	Pirellulales	Pirellulaceae	p-1088-a5 gut group	uncultured rumen bacterium
c90651de17f5437b0f86975bc93dfc94	ASV_49	Bacteria	Planctomycetes	Planctomycetacia	Pirellulales	Pirellulaceae	p-1088-a5 gut group	uncultured rumen bacterium
79d64076b274a41322d3f42a2b1c0a7b	ASV_50	Bacteria	Planctomycetes	Planctomycetacia	Pirellulales	Pirellulaceae	p-1088-a5 gut group	uncultured rumen bacterium
ad04343d6962f25a697f8d1b3328acd1	ASV_51	Bacteria	Planctomycetes	Planctomycetacia	Pirellulales	Pirellulaceae	p-1088-a5 gut group	uncultured rumen bacterium
44564ea5cf82b5133995ba1739a6694e	ASV_52	Bacteria	Planctomycetes	Planctomycetacia	Pirellulales	Pirellulaceae	p-1088-a5 gut group	uncultured rumen bacterium
01f51753750dcc694e793f92f6631355	ASV_53	Bacteria	Planctomycetes	Planctomycetacia	Pirellulales	Pirellulaceae	p-1088-a5 gut group	uncultured rumen bacterium
4daf26bb32e62beed3f38362781e3353	ASV_54	Bacteria	Planctomycetes	Planctomycetacia	Pirellulales	Pirellulaceae	p-1088-a5 gut group	uncultured rumen bacterium
7fa2c449bdde58cf301ffe4e927d4673	ASV_55	Bacteria	Planctomycetes	Planctomycetacia	Pirellulales	Pirellulaceae	p-1088-a5 gut group	uncultured bacterium
7b2c0caefd7a5afd13e7f2bcf3608703	ASV_56	Bacteria	Planctomycetes	Planctomycetacia	Pirellulales	Pirellulaceae	p-1088-a5 gut group	uncultured rumen bacterium
25c4f9168375ff90bd7d3b887a371467	ASV_57	Bacteria	Planctomycetes	Planctomycetacia	Pirellulales	Pirellulaceae	p-1088-a5 gut group	uncultured rumen bacterium
bac2739ec4c94ef9d452c097a4af9c50	ASV_58	Bacteria	Planctomycetes	Planctomycetacia	Pirellulales	Pirellulaceae	p-1088-a5 gut group	uncultured bacterium
29c2c585d1c0c3045e400634ce506127	ASV_59	Bacteria	Planctomycetes	Planctomycetacia	Pirellulales	Pirellulaceae	p-1088-a5 gut group	uncultured bacterium
35538d2e57bec6cc19b9af19cc239f73	ASV_60	Bacteria	Planctomycetes	Planctomycetacia	Pirellulales	Pirellulaceae	p-1088-a5 gut group	NA
6afe99ffd0536c3e649857082a977b17	ASV_61	Bacteria	Planctomycetes	Planctomycetacia	Pirellulales	Pirellulaceae	Pirellula	uncultured rumen bacterium
64b8414a9c52a5e48582d17a951ffb7b	ASV_62	Bacteria	Planctomycetes	Planctomycetacia	Pirellulales	Pirellulaceae	Pirellula	uncultured rumen bacterium
5799723f2aef5651e1d198301ac65ca9	ASV_63	Bacteria	Planctomycetes	Planctomycetacia	Pirellulales	Pirellulaceae	CPla-4 termite group	uncultured rumen bacterium
ff44f08983f61605ad94fe4fa83a7af6	ASV_64	Bacteria	Planctomycetes	Planctomycetacia	Pirellulales	Pirellulaceae	CPla-4 termite group	uncultured rumen bacterium
4bee733ea9f337df459f790684d4fba2	ASV_65	Bacteria	Planctomycetes	Planctomycetacia	Pirellulales	Pirellulaceae	CPla-4 termite group	uncultured rumen bacterium
90aa3cf1f8ad1bbf6da8647fc516d0c6	ASV_66	Bacteria	Planctomycetes	Planctomycetacia	Pirellulales	Pirellulaceae	CPla-4 termite group	uncultured rumen bacterium
5fe9a2a1772ea89668b3119dfa57635a	ASV_67	Bacteria	Planctomycetes	Planctomycetacia	Pirellulales	Pirellulaceae	CPla-4 termite group	uncultured rumen bacterium
1372b10f00fb6759923bcbada0a93a56	ASV_68	Bacteria	Planctomycetes	Planctomycetacia	Pirellulales	Pirellulaceae	CPla-4 termite group	uncultured rumen bacterium
7c1700ccf7ebae81a2989e957430b33e	ASV_69	Bacteria	Planctomycetes	Planctomycetacia	Pirellulales	Pirellulaceae	CPla-4 termite group	uncultured rumen bacterium
efbaeb50dcfc3d50deb52b4cc8fd34eb	ASV_70	Bacteria	Planctomycetes	Planctomycetacia	Pirellulales	Pirellulaceae	CPla-4 termite group	uncultured rumen bacterium
8129b06eec32465a8a17b16fab66ec0a	ASV_71	Bacteria	Planctomycetes	Planctomycetacia	Pirellulales	Pirellulaceae	CPla-4 termite group	uncultured rumen bacterium
52b9d8213922c24e5ba57040a3236001	ASV_72	Bacteria	Planctomycetes	Planctomycetacia	Pirellulales	Pirellulaceae	CPla-4 termite group	uncultured rumen bacterium
2286e8a237fe487b811a435de1de95c1	ASV_73	Bacteria	Planctomycetes	Planctomycetacia	Pirellulales	Pirellulaceae	CPla-4 termite group	uncultured rumen bacterium
13b574d1adc89b817d61ff6641985bb2	ASV_74	Bacteria	Planctomycetes	Planctomycetacia	Pirellulales	Pirellulaceae	CPla-4 termite group	uncultured rumen bacterium
cee75202decf5373b84f5769321004a7	ASV_75	Bacteria	Lentisphaerae	Lentisphaeria	Victivallales	Victivallaceae	uncultured rumen bacterium	uncultured rumen bacterium
cd55f3a806ed01ae7b0d71f30b30a9e5	ASV_76	Bacteria	Lentisphaerae	Lentisphaeria	Victivallales	Victivallaceae	uncultured rumen bacterium	uncultured rumen bacterium
16db6dc214e79d7488b09a2ff3783083	ASV_77	Bacteria	Lentisphaerae	Lentisphaeria	Victivallales	Victivallaceae	uncultured rumen bacterium	uncultured rumen bacterium
009ecfa7798366ed54d8c37a5484025b	ASV_78	Bacteria	Lentisphaerae	Lentisphaeria	Victivallales	Victivallaceae	uncultured rumen bacterium	uncultured rumen bacterium
91858db6698c078ea6a4e2e14fcfd5ac	ASV_79	Bacteria	Lentisphaerae	Lentisphaeria	Victivallales	vadinBE97	NA	NA
876f9cd312f4b45e10490e746402abe0	ASV_80	Bacteria	Lentisphaerae	Lentisphaeria	Victivallales	vadinBE97	uncultured bacterium	uncultured bacterium
715983009a2f937494afcf608ad36b35	ASV_81	Bacteria	NA	NA	NA	NA	NA	NA
acf82bab4020909d500ac102a8b38c93	ASV_82	Bacteria	Verrucomicrobia	Verrucomicrobiae	Pedosphaerales	Pedosphaeraceae	uncultured rumen bacterium	uncultured rumen bacterium
6507a8335a3b9e501fe82eb15fd82747	ASV_83	Bacteria	Verrucomicrobia	Verrucomicrobiae	LD1-PB3	uncultured rumen bacterium	uncultured rumen bacterium	uncultured rumen bacterium
fbd83ef4735782b3f00704b449f03356	ASV_84	Bacteria	Verrucomicrobia	Verrucomicrobiae	LD1-PB3	uncultured rumen bacterium	uncultured rumen bacterium	uncultured rumen bacterium
097d0d28aa2e1ea4fd1472988059b6b7	ASV_85	Bacteria	Verrucomicrobia	Verrucomicrobiae	Opitutales	Puniceicoccaceae	uncultured	NA
fb0195d6ae7e4148696cd138d75490a5	ASV_86	Bacteria	Kiritimatiellaeota	Kiritimatiellae	WCHB1-41	uncultured rumen bacterium	uncultured rumen bacterium	uncultured rumen bacterium
aa44c9a444b29bae0f900ba9b9abf766	ASV_87	Bacteria	Kiritimatiellaeota	Kiritimatiellae	WCHB1-41	uncultured rumen bacterium	uncultured rumen bacterium	uncultured rumen bacterium
3c043f04c3bacfa5fc2ac185d36e1c50	ASV_88	Bacteria	Kiritimatiellaeota	Kiritimatiellae	WCHB1-41	uncultured rumen bacterium	uncultured rumen bacterium	uncultured rumen bacterium
3a86a14313a1c1b96285de2babf6d741	ASV_89	Bacteria	Kiritimatiellaeota	Kiritimatiellae	WCHB1-41	uncultured rumen bacterium	uncultured rumen bacterium	uncultured rumen bacterium
5d09d8c2b39cf1e0e26940a857ddc6f0	ASV_90	Bacteria	Kiritimatiellaeota	Kiritimatiellae	WCHB1-41	uncultured rumen bacterium	uncultured rumen bacterium	uncultured rumen bacterium
7fb38e25f87298d95473f9d17980aaba	ASV_91	Bacteria	Kiritimatiellaeota	Kiritimatiellae	WCHB1-41	uncultured rumen bacterium	uncultured rumen bacterium	uncultured rumen bacterium
68c334706ad936fc30aa608a5863257d	ASV_92	Bacteria	Kiritimatiellaeota	Kiritimatiellae	WCHB1-41	uncultured rumen bacterium	uncultured rumen bacterium	uncultured rumen bacterium
4cb273f10aa3c6dff5dd9a981530ad73	ASV_93	Bacteria	Kiritimatiellaeota	Kiritimatiellae	WCHB1-41	uncultured rumen bacterium	uncultured rumen bacterium	uncultured rumen bacterium
5fe7ab57a4d5dfbbc3647156cb07ba81	ASV_94	Bacteria	Kiritimatiellaeota	Kiritimatiellae	WCHB1-41	uncultured rumen bacterium	uncultured rumen bacterium	uncultured rumen bacterium
b2cff30c713784e8fdabb782defbe2f6	ASV_95	Bacteria	Kiritimatiellaeota	Kiritimatiellae	WCHB1-41	uncultured rumen bacterium	uncultured rumen bacterium	uncultured rumen bacterium
29d7b15edba9e938607052fedd0ebe3c	ASV_96	Bacteria	Kiritimatiellaeota	Kiritimatiellae	WCHB1-41	uncultured rumen bacterium	uncultured rumen bacterium	uncultured rumen bacterium
c217d0e3be1acc20f4b3e2e69663b8b1	ASV_97	Bacteria	Kiritimatiellaeota	Kiritimatiellae	WCHB1-41	uncultured rumen bacterium	uncultured rumen bacterium	uncultured rumen bacterium
f4b719dc2b07e1d29104d88cb4a28058	ASV_98	Bacteria	Kiritimatiellaeota	Kiritimatiellae	WCHB1-41	uncultured rumen bacterium	uncultured rumen bacterium	uncultured rumen bacterium
9b6b0f25593dec375f600c55197f9736	ASV_99	Bacteria	Kiritimatiellaeota	Kiritimatiellae	WCHB1-41	uncultured rumen bacterium	uncultured rumen bacterium	uncultured rumen bacterium
0b0813fe6f5bb10e6ef74c5d2c6e2c08	ASV_100	Bacteria	Kiritimatiellaeota	Kiritimatiellae	WCHB1-41	uncultured rumen bacterium	uncultured rumen bacterium	uncultured rumen bacterium
bb1045a0e8647ad5e02e068ae6f1d7c7	ASV_101	Bacteria	Proteobacteria	Deltaproteobacteria	Bradymonadales	uncultured rumen bacterium	uncultured rumen bacterium	uncultured rumen bacterium
cd5aebca3aab0ee13b9f357a8443ec82	ASV_102	Bacteria	Proteobacteria	Deltaproteobacteria	Bradymonadales	uncultured rumen bacterium	uncultured rumen bacterium	uncultured rumen bacterium
335db88e75217d01fe294dd071a97427	ASV_103	Bacteria	Proteobacteria	Deltaproteobacteria	Bradymonadales	uncultured rumen bacterium	uncultured rumen bacterium	uncultured rumen bacterium
298465efe5f28a48188f77cc1b2a7c07	ASV_104	Bacteria	Proteobacteria	Deltaproteobacteria	Bradymonadales	uncultured rumen bacterium	uncultured rumen bacterium	uncultured rumen bacterium
34a4ed158f9d4d04bce748dc9f823568	ASV_105	Bacteria	Proteobacteria	Deltaproteobacteria	Bradymonadales	uncultured rumen bacterium	uncultured rumen bacterium	uncultured rumen bacterium
a18b228e7053bcecb382b71d27a1b4ca	ASV_106	Bacteria	Proteobacteria	Deltaproteobacteria	Bradymonadales	uncultured rumen bacterium	uncultured rumen bacterium	uncultured rumen bacterium
f7938c9a39cd64d0fb848b22c5821e0b	ASV_107	Bacteria	Proteobacteria	Deltaproteobacteria	Bradymonadales	uncultured rumen bacterium	uncultured rumen bacterium	uncultured rumen bacterium
a1819e8f9dcd19811089de61a1f5a862	ASV_108	Bacteria	Proteobacteria	Deltaproteobacteria	Bradymonadales	uncultured rumen bacterium	uncultured rumen bacterium	uncultured rumen bacterium
e8bad877316709fc80c829ab6aae89ea	ASV_109	Bacteria	Proteobacteria	Deltaproteobacteria	Bradymonadales	uncultured rumen bacterium	uncultured rumen bacterium	uncultured rumen bacterium
e748344dbaf5bf7cf6981afbd4ae7dbf	ASV_110	Bacteria	Proteobacteria	Deltaproteobacteria	Bradymonadales	uncultured rumen bacterium	uncultured rumen bacterium	uncultured rumen bacterium
2ef4d8c1ea09549f293c79f037c520b1	ASV_111	Bacteria	Proteobacteria	Deltaproteobacteria	Bradymonadales	uncultured rumen bacterium	uncultured rumen bacterium	uncultured rumen bacterium
90bb6cc67a3fb0c303ce190cd338e805	ASV_112	Bacteria	Proteobacteria	Deltaproteobacteria	Bradymonadales	uncultured rumen bacterium	uncultured rumen bacterium	uncultured rumen bacterium
4eeee9e3de6c0703cac486ffa75a1c4f	ASV_113	Bacteria	Proteobacteria	Deltaproteobacteria	Bradymonadales	uncultured rumen bacterium	uncultured rumen bacterium	uncultured rumen bacterium
b05d53919c62be956ab343089aaa812f	ASV_114	Bacteria	Proteobacteria	Deltaproteobacteria	Bradymonadales	uncultured rumen bacterium	uncultured rumen bacterium	uncultured rumen bacterium
321ef517ff0f13c229e41b2bfb709c60	ASV_115	Bacteria	Proteobacteria	Deltaproteobacteria	Bradymonadales	uncultured rumen bacterium	uncultured rumen bacterium	uncultured rumen bacterium
15e5b8a7c3211bf4558918840020ad80	ASV_116	Bacteria	Proteobacteria	Deltaproteobacteria	Bradymonadales	uncultured rumen bacterium	uncultured rumen bacterium	uncultured rumen bacterium
17d90ba9f8ab1108d3a338c67afa8a4c	ASV_117	Bacteria	Proteobacteria	Deltaproteobacteria	Desulfobacterales	Desulfobulbaceae	Desulfobulbus	uncultured rumen bacterium
e3f7aaf383fe65fd29de794ad5dc9a00	ASV_118	Bacteria	Proteobacteria	Deltaproteobacteria	Desulfobacterales	Desulfobulbaceae	Desulfobulbus	uncultured rumen bacterium
d243ebea3df1b549522183c6fa313275	ASV_119	Bacteria	Proteobacteria	Deltaproteobacteria	Desulfobacterales	Desulfobulbaceae	Desulfobulbus	uncultured rumen bacterium
88ef4c0880a7a28ddb6ca310c169a790	ASV_120	Bacteria	Proteobacteria	Deltaproteobacteria	Desulfobacterales	Desulfobulbaceae	Desulfobulbus	uncultured rumen bacterium
3d54b2e28db6d45689d28d9a2a41ec48	ASV_121	Bacteria	Proteobacteria	Deltaproteobacteria	Desulfobacterales	Desulfobulbaceae	Desulfobulbus	uncultured rumen bacterium
2610c814741ab2a39a0dbf9553b5f907	ASV_122	Bacteria	Proteobacteria	Deltaproteobacteria	Desulfobacterales	Desulfobulbaceae	Desulfobulbus	uncultured rumen bacterium
8d136a5e856c201f6a1aa59171bd937b	ASV_123	Bacteria	Proteobacteria	Deltaproteobacteria	Desulfobacterales	Desulfobulbaceae	Desulfobulbus	uncultured rumen bacterium
8007841349e5e41673e9e9760ad01d8b	ASV_124	Bacteria	Proteobacteria	Deltaproteobacteria	Desulfobacterales	Desulfobulbaceae	Desulfobulbus	uncultured rumen bacterium
c3f7ba01ada4c02d863edb546abeeebf	ASV_125	Bacteria	Proteobacteria	Deltaproteobacteria	Desulfobacterales	Desulfobulbaceae	Desulfobulbus	uncultured rumen bacterium
4f811522c4a1c11a24d207393e08ee59	ASV_126	Bacteria	Proteobacteria	Deltaproteobacteria	Desulfobacterales	Desulfobulbaceae	Desulfobulbus	uncultured rumen bacterium
9aed4810d6569bec80c87626977a5db3	ASV_127	Bacteria	Proteobacteria	Deltaproteobacteria	Desulfobacterales	Desulfobulbaceae	Desulfobulbus	uncultured rumen bacterium
f70f989c899086ca8c2ecace88099971	ASV_128	Bacteria	Proteobacteria	Deltaproteobacteria	Desulfobacterales	Desulfobulbaceae	Desulfobulbus	uncultured rumen bacterium
91260c18cb8d58f5c011703b4bcceb87	ASV_129	Bacteria	Proteobacteria	Deltaproteobacteria	Desulfobacterales	Desulfobulbaceae	Desulfobulbus	uncultured rumen bacterium
db7319bc56f6e8092f28c523c88db968	ASV_130	Bacteria	Proteobacteria	Deltaproteobacteria	Desulfobacterales	Desulfobulbaceae	Desulfobulbus	uncultured rumen bacterium
ab8542a034c680b044215871ef64eaff	ASV_131	Bacteria	Proteobacteria	Deltaproteobacteria	Desulfobacterales	Desulfobulbaceae	Desulfobulbus	uncultured rumen bacterium
00c23e802d449630d50d9bce3e326515	ASV_132	Bacteria	Proteobacteria	Deltaproteobacteria	Desulfobacterales	Desulfobulbaceae	Desulfobulbus	uncultured rumen bacterium
42dfbc419a6f5aa3384b859c0baf656b	ASV_133	Bacteria	Proteobacteria	Deltaproteobacteria	Desulfobacterales	Desulfobulbaceae	Desulfobulbus	uncultured rumen bacterium
5629f0b334013c4add69f6f4cc93c0ff	ASV_134	Bacteria	Proteobacteria	Deltaproteobacteria	Desulfobacterales	Desulfobulbaceae	Desulfobulbus	uncultured rumen bacterium
62afacb2ab867043fb5454d8beec2f21	ASV_135	Bacteria	Proteobacteria	Deltaproteobacteria	Desulfobacterales	Desulfobulbaceae	Desulfobulbus	uncultured rumen bacterium
33bbf998014c97aa758ca7ad140b6638	ASV_136	Bacteria	Proteobacteria	Deltaproteobacteria	Desulfobacterales	Desulfobulbaceae	Desulfobulbus	uncultured rumen bacterium
c33c55f943ded87b750d4a1fcab8e554	ASV_137	Bacteria	Proteobacteria	Deltaproteobacteria	Desulfobacterales	Desulfobulbaceae	Desulfobulbus	uncultured rumen bacterium
a48648819902159be8d5ad58b6b7e48d	ASV_138	Bacteria	Proteobacteria	Deltaproteobacteria	Desulfobacterales	Desulfobulbaceae	Desulfobulbus	uncultured rumen bacterium
b220e1836afd7d4893da7e21eb2e5a3d	ASV_139	Bacteria	Proteobacteria	Deltaproteobacteria	Desulfobacterales	Desulfobulbaceae	Desulfobulbus	uncultured rumen bacterium
2bac3b85d2445895e88e0f7ebc7c7275	ASV_140	Bacteria	Proteobacteria	Deltaproteobacteria	Desulfobacterales	Desulfobulbaceae	Desulfobulbus	uncultured rumen bacterium
848ae8dadda1e4b740a0f6c91f3471c4	ASV_141	Bacteria	Proteobacteria	Deltaproteobacteria	Desulfobacterales	Desulfobulbaceae	Desulfobulbus	uncultured rumen bacterium
7818035bcff4318dbc7d5bb035119f26	ASV_142	Bacteria	Proteobacteria	Deltaproteobacteria	Desulfobacterales	Desulfobulbaceae	Desulfobulbus	uncultured rumen bacterium
73cbb881082889657d9af1fd9a675e45	ASV_143	Bacteria	Proteobacteria	Deltaproteobacteria	Desulfobacterales	Desulfobulbaceae	Desulfobulbus	uncultured rumen bacterium
ffa2a1c3a368f93e58c5594e1b6d92d2	ASV_144	Bacteria	Proteobacteria	Deltaproteobacteria	Desulfobacterales	Desulfobulbaceae	Desulfobulbus	uncultured rumen bacterium
b7260c2a5987dc21ed96368c0dd795a5	ASV_145	Bacteria	Proteobacteria	Deltaproteobacteria	Desulfobacterales	Desulfobulbaceae	Desulfobulbus	uncultured rumen bacterium
b08edd5f3fec0aef956e510fc45c2fb9	ASV_146	Bacteria	Proteobacteria	Deltaproteobacteria	Desulfobacterales	Desulfobulbaceae	Desulfobulbus	uncultured rumen bacterium
d63e785fd30f58497dbd407e23df87c4	ASV_147	Bacteria	Proteobacteria	Deltaproteobacteria	Desulfobacterales	Desulfobulbaceae	Desulfobulbus	uncultured rumen bacterium
833b0d92a3fa556482c6f8d1cfa2a24d	ASV_148	Bacteria	Proteobacteria	Deltaproteobacteria	Desulfobacterales	Desulfobulbaceae	Desulfobulbus	uncultured rumen bacterium
08508e890ea84484f6a63bf9f6d7a544	ASV_149	Bacteria	Proteobacteria	Deltaproteobacteria	Desulfobacterales	Desulfobulbaceae	Desulfobulbus	uncultured rumen bacterium
d9a4b329e19b65ee92dbd4e406d9a605	ASV_150	Bacteria	Proteobacteria	Deltaproteobacteria	Desulfobacterales	Desulfobulbaceae	Desulfobulbus	uncultured rumen bacterium
f1b45ef31cdad1fd3ee5a7b0d18c5a09	ASV_151	Bacteria	Proteobacteria	Deltaproteobacteria	Desulfobacterales	Desulfobulbaceae	Desulfobulbus	uncultured rumen bacterium
025484b1ce2f83eecc50c597b2e0a668	ASV_152	Bacteria	Proteobacteria	Deltaproteobacteria	Desulfobacterales	Desulfobulbaceae	Desulfobulbus	uncultured rumen bacterium
979b52ecc4f680627a261d4bc4420352	ASV_153	Bacteria	Proteobacteria	Deltaproteobacteria	Desulfobacterales	Desulfobulbaceae	Desulfobulbus	uncultured rumen bacterium
d7e6eefc0274101a467eb0605a4bb43b	ASV_154	Bacteria	Proteobacteria	Deltaproteobacteria	Desulfobacterales	Desulfobulbaceae	Desulfobulbus	uncultured rumen bacterium
8949e9080724c73e1b1de628bcc32008	ASV_155	Bacteria	Proteobacteria	Deltaproteobacteria	Desulfobacterales	Desulfobulbaceae	Desulfobulbus	uncultured rumen bacterium
6ca1b4b4197dcc2028da1e7b64075344	ASV_156	Bacteria	Proteobacteria	Deltaproteobacteria	Desulfobacterales	Desulfobulbaceae	Desulfobulbus	uncultured rumen bacterium
b874703a3bb98819ac53b5a8e1bec616	ASV_157	Bacteria	Proteobacteria	Deltaproteobacteria	Desulfobacterales	Desulfobulbaceae	Desulfobulbus	uncultured rumen bacterium
51a41b1dbc3b34ff5f91b26229ab7122	ASV_158	Bacteria	Proteobacteria	Deltaproteobacteria	Desulfobacterales	Desulfobulbaceae	Desulfobulbus	uncultured rumen bacterium
a3ef8d02f66f620cf680e8585cb55cfa	ASV_159	Bacteria	Proteobacteria	Deltaproteobacteria	Desulfobacterales	Desulfobulbaceae	Desulfobulbus	uncultured rumen bacterium
a134c237ecd2587673f896fecd46768a	ASV_160	Bacteria	Proteobacteria	Deltaproteobacteria	Desulfobacterales	Desulfobulbaceae	Desulfobulbus	uncultured rumen bacterium
d38ba6f077faf38936a8ff36b9771f57	ASV_161	Bacteria	Proteobacteria	Deltaproteobacteria	Desulfobacterales	Desulfobulbaceae	Desulfobulbus	uncultured rumen bacterium
2a38831355d149beec6afd912a3316f4	ASV_162	Bacteria	Proteobacteria	Deltaproteobacteria	Desulfobacterales	Desulfobulbaceae	Desulfobulbus	uncultured rumen bacterium
95653faed93b23757b2c790a35b8123c	ASV_163	Bacteria	Proteobacteria	Deltaproteobacteria	Desulfobacterales	Desulfobulbaceae	Desulfobulbus	uncultured rumen bacterium
69aa2cc03dfa4c9d6006720deb178aa3	ASV_164	Bacteria	Proteobacteria	Deltaproteobacteria	Desulfobacterales	Desulfobulbaceae	Desulfobulbus	uncultured rumen bacterium
89a48608ae3ec555d8fb0e3601a69bda	ASV_165	Bacteria	Proteobacteria	Deltaproteobacteria	Desulfobacterales	Desulfobulbaceae	Desulfobulbus	uncultured rumen bacterium
372603113b4734dc45a898b26be1ef36	ASV_166	Bacteria	Proteobacteria	Deltaproteobacteria	Desulfobacterales	Desulfobulbaceae	Desulfobulbus	uncultured rumen bacterium
8c7453b40992127072d1a9bcb80c3b01	ASV_167	Bacteria	Proteobacteria	Deltaproteobacteria	Desulfobacterales	Desulfobulbaceae	Desulfobulbus	uncultured rumen bacterium
030f2977f117537395e79ca80ac3321b	ASV_168	Bacteria	Proteobacteria	Deltaproteobacteria	Desulfobacterales	Desulfobulbaceae	Desulfobulbus	NA
2bbdbe35b9de31059d6d79b507717ffe	ASV_169	Bacteria	Proteobacteria	Deltaproteobacteria	Desulfobacterales	Desulfobulbaceae	Desulfobulbus	NA
698f3aee448053092532ed2e11b1b01b	ASV_170	Bacteria	Proteobacteria	Deltaproteobacteria	Desulfobacterales	Desulfobulbaceae	Desulfobulbus	NA
e78b6fbb39f183bbd985d9995b32d43b	ASV_171	Bacteria	Proteobacteria	Deltaproteobacteria	Desulfobacterales	Desulfobulbaceae	Desulfobulbus	NA
3b76bc24508f23b6db8a4d62927d72a4	ASV_172	Bacteria	Proteobacteria	Deltaproteobacteria	Desulfobacterales	Desulfobulbaceae	Desulfobulbus	NA
ea6817f76eebcc1b61a583b376c1e982	ASV_173	Bacteria	Proteobacteria	Deltaproteobacteria	Desulfobacterales	Desulfobulbaceae	Desulfobulbus	NA
03cbf731836f41d3162a9b64f428358e	ASV_174	Bacteria	Proteobacteria	Deltaproteobacteria	Desulfobacterales	Desulfobulbaceae	Desulfobulbus	uncultured rumen bacterium
14afb0e843af9b6b19ef71f6f7cbad73	ASV_175	Bacteria	Proteobacteria	Deltaproteobacteria	Desulfobacterales	Desulfobulbaceae	Desulfobulbus	NA
356da1f45a6037089b8172bb02378aa3	ASV_176	Bacteria	Proteobacteria	Deltaproteobacteria	Desulfobacterales	Desulfobulbaceae	Desulfobulbus	uncultured rumen bacterium
baf6c167401a401423b583f3289699cf	ASV_177	Bacteria	Proteobacteria	Deltaproteobacteria	Oligoflexales	Oligoflexaceae	uncultured	uncultured bacterium
145a93f5d80255f0affd62f3f3f0a4dd	ASV_178	Bacteria	Proteobacteria	Deltaproteobacteria	Oligoflexales	Oligoflexaceae	uncultured	uncultured bacterium
a7430082ec99b3326dbc348ee54992e5	ASV_179	Bacteria	Proteobacteria	Deltaproteobacteria	Oligoflexales	Oligoflexaceae	uncultured	uncultured bacterium
6e717e13e8351919dbf4cc498e7be52f	ASV_180	Bacteria	Proteobacteria	Deltaproteobacteria	Oligoflexales	Oligoflexaceae	uncultured	uncultured bacterium
7b6706294a234779b40147f25fae8978	ASV_181	Bacteria	Proteobacteria	Deltaproteobacteria	Oligoflexales	Oligoflexaceae	uncultured	uncultured bacterium
5c73bdb1341e17c1cad884ea2ae44737	ASV_182	Bacteria	Proteobacteria	Deltaproteobacteria	Oligoflexales	Oligoflexaceae	uncultured	uncultured bacterium
7d804da1d14bb7ef298507fdcb5b4249	ASV_183	Bacteria	Proteobacteria	Deltaproteobacteria	Oligoflexales	Oligoflexaceae	uncultured	uncultured bacterium
3caea1099fb3c9a11c455fb433ded735	ASV_184	Bacteria	Proteobacteria	Deltaproteobacteria	Myxococcales	P3OB-42	uncultured bacterium	uncultured bacterium
334cf65df7439edf9e71c28a5402d02d	ASV_185	Bacteria	Proteobacteria	Deltaproteobacteria	SAR324 clade(Marine group B)	uncultured bacterium	uncultured bacterium	uncultured bacterium
1e6b3a4ca9f399c93da34faaf4db01f0	ASV_186	Bacteria	Proteobacteria	Deltaproteobacteria	SAR324 clade(Marine group B)	uncultured bacterium	uncultured bacterium	uncultured bacterium
494e5ba8d28c33258815d20a6ee9eca1	ASV_187	Bacteria	Proteobacteria	Deltaproteobacteria	Desulfovibrionales	Desulfovibrionaceae	uncultured	uncultured delta proteobacterium
d3fccff3f6f1d41708ec9e4ed3159f63	ASV_188	Bacteria	Proteobacteria	Deltaproteobacteria	Desulfovibrionales	Desulfovibrionaceae	Desulfovibrio	uncultured bacterium
8b91d85f50d23b2f1ebb154419b0c109	ASV_189	Bacteria	Proteobacteria	Deltaproteobacteria	Desulfovibrionales	Desulfovibrionaceae	Desulfovibrio	NA
37002efce5187e9cba519e6f318d3cfb	ASV_190	Bacteria	Proteobacteria	Deltaproteobacteria	Desulfovibrionales	Desulfovibrionaceae	Desulfovibrio	NA
ea336c23aa75e9af4376896305fd1b32	ASV_191	Bacteria	Proteobacteria	Deltaproteobacteria	Desulfovibrionales	Desulfovibrionaceae	Mailhella	uncultured rumen bacterium
36c7e0b87a5fea8a841d39947b88a803	ASV_192	Bacteria	Proteobacteria	Deltaproteobacteria	Desulfovibrionales	Desulfovibrionaceae	Desulfovibrio	Desulfovibrio sp. Dsv1
b0f7885b656674ab564919b375203dd1	ASV_193	Bacteria	Proteobacteria	Deltaproteobacteria	Desulfovibrionales	Desulfovibrionaceae	Desulfovibrio	Desulfovibrio sp. Dsv1
3cfb9d8fe1065a60346dbb7e89737817	ASV_194	Bacteria	Proteobacteria	Deltaproteobacteria	Desulfovibrionales	Desulfovibrionaceae	NA	NA
4c711a4e5a492cd6436a51f04e472d28	ASV_195	Bacteria	Proteobacteria	Deltaproteobacteria	Desulfovibrionales	Desulfovibrionaceae	Desulfovibrio	gut metagenome
4e10a6b9da6d7d3f93fe52b95e89b2d0	ASV_196	Bacteria	Proteobacteria	Deltaproteobacteria	Desulfovibrionales	Desulfovibrionaceae	Desulfovibrio	uncultured rumen bacterium
5e916ff720cbec4108c942f99b2362c7	ASV_197	Bacteria	Proteobacteria	Deltaproteobacteria	Desulfovibrionales	Desulfovibrionaceae	Desulfovibrio	uncultured rumen bacterium
a3d9e8c3e97134b5cd5d967ab077c509	ASV_198	Bacteria	Proteobacteria	Deltaproteobacteria	Desulfovibrionales	Desulfovibrionaceae	Desulfovibrio	NA
1cec894f3c2e53b8be8ae6c79807e778	ASV_199	Bacteria	Proteobacteria	Deltaproteobacteria	Desulfovibrionales	Desulfovibrionaceae	Desulfovibrio	NA
9b0f57ebe960a96a0e620f59017e6a0c	ASV_200	Bacteria	Proteobacteria	Deltaproteobacteria	Desulfovibrionales	Desulfovibrionaceae	Desulfovibrio	NA
06746e159506da3ca3cdda440e4a0bee	ASV_201	Bacteria	Proteobacteria	Deltaproteobacteria	Desulfovibrionales	Desulfovibrionaceae	Desulfovibrio	NA
1ab2e12f36601f68ee536c3b18941e92	ASV_202	Bacteria	Proteobacteria	Deltaproteobacteria	Desulfovibrionales	Desulfovibrionaceae	Desulfovibrio	NA
1ad7c537e7aa0b4bdaecdb254e65a049	ASV_203	Bacteria	Proteobacteria	Deltaproteobacteria	Desulfovibrionales	Desulfovibrionaceae	Desulfovibrio	NA
0a5b727292c257b704b7ada443727316	ASV_204	Bacteria	Proteobacteria	Deltaproteobacteria	Desulfovibrionales	Desulfovibrionaceae	Desulfovibrio	NA
42ae26f6f241bfcb23a0e044ee41b070	ASV_205	Bacteria	Proteobacteria	Deltaproteobacteria	Desulfovibrionales	Desulfovibrionaceae	Desulfovibrio	NA
4e778e6b2abb97026df711a8cefb990b	ASV_206	Bacteria	Proteobacteria	Deltaproteobacteria	Desulfovibrionales	Desulfovibrionaceae	Desulfovibrio	NA
dbe7755c02c45dc9ab6f36078780b85d	ASV_207	Bacteria	Proteobacteria	Deltaproteobacteria	Desulfuromonadales	Desulfuromonadaceae	Desulfuromonas	uncultured rumen bacterium
ee937f4c0e6e025d5e6abae8acebc49a	ASV_208	Bacteria	Proteobacteria	Deltaproteobacteria	Desulfuromonadales	Desulfuromonadaceae	Desulfuromonas	uncultured rumen bacterium
2baab1338c421f6d0e784863b23afe1e	ASV_209	Bacteria	Proteobacteria	Deltaproteobacteria	Desulfuromonadales	Desulfuromonadaceae	Desulfuromonas	uncultured rumen bacterium
c7c80d2059a282a2a9d0530b666731e7	ASV_210	Bacteria	Proteobacteria	Deltaproteobacteria	Desulfuromonadales	Desulfuromonadaceae	Desulfuromonas	uncultured rumen bacterium
fb22f2a3e3f61027ad5c0973a4a7d1e2	ASV_211	Bacteria	Proteobacteria	Deltaproteobacteria	Desulfuromonadales	Desulfuromonadaceae	Desulfuromonas	uncultured rumen bacterium
f1bc3750a3cfecd2eb5dfd94cca79a0e	ASV_212	Bacteria	Proteobacteria	Deltaproteobacteria	Desulfuromonadales	Desulfuromonadaceae	Desulfuromonas	uncultured rumen bacterium
7ecc5f168de36c36741bee7687b287ea	ASV_213	Bacteria	Proteobacteria	Deltaproteobacteria	Desulfuromonadales	Desulfuromonadaceae	Desulfuromonas	uncultured rumen bacterium
c03a80cc864e79e25b56728a9b6efca9	ASV_214	Bacteria	Proteobacteria	Alphaproteobacteria	Rickettsiales	uncultured	uncultured alpha proteobacterium	uncultured alpha proteobacterium
45fffa158d0300e3458f7b45e9f2d18e	ASV_215	Bacteria	Proteobacteria	Alphaproteobacteria	Rickettsiales	uncultured	uncultured alpha proteobacterium	uncultured alpha proteobacterium
630f2bca72488b6b82c62dfcd3cf095f	ASV_216	Bacteria	Proteobacteria	Alphaproteobacteria	Rickettsiales	uncultured	uncultured rumen bacterium	uncultured rumen bacterium
605e867fa4bc7c11c57dd8cc906a1784	ASV_217	Bacteria	Proteobacteria	Alphaproteobacteria	Paracaedibacterales	Paracaedibacteraceae	uncultured	NA
368c2e55c60910725baed9abce113496	ASV_218	Bacteria	Proteobacteria	Alphaproteobacteria	Paracaedibacterales	Paracaedibacteraceae	uncultured	uncultured alpha proteobacterium
e2fbce6480cba306de3a09f49861c59c	ASV_219	Bacteria	Proteobacteria	Alphaproteobacteria	Rhodospirillales	uncultured	NA	NA
941e8eabae278aacaad65924660acb51	ASV_220	Bacteria	Proteobacteria	Alphaproteobacteria	Rhodospirillales	uncultured	uncultured rumen bacterium	uncultured rumen bacterium
bd73a441120eb61cb3866b82f16c76f4	ASV_221	Bacteria	Proteobacteria	Alphaproteobacteria	Rhodospirillales	uncultured	NA	NA
8b2c473b9e97e52e56c136576600bc74	ASV_222	Bacteria	Proteobacteria	Alphaproteobacteria	Rhodospirillales	uncultured	gut metagenome	gut metagenome
fdb60df4fedec9d2f9e815d78e1e5715	ASV_223	Bacteria	Proteobacteria	Alphaproteobacteria	Rhodospirillales	uncultured	gut metagenome	gut metagenome
d280dc5f9c15fa5cd0e689a237b58392	ASV_224	Bacteria	Proteobacteria	Alphaproteobacteria	Rhodospirillales	uncultured	gut metagenome	gut metagenome
261667a2cad3d80e1d87085eca5d96cb	ASV_225	Bacteria	Proteobacteria	Alphaproteobacteria	Rhodospirillales	uncultured	uncultured rumen bacterium	uncultured rumen bacterium
46fb8ba11d2ae0b927d677a396f056cc	ASV_226	Bacteria	Proteobacteria	Alphaproteobacteria	Rhodospirillales	uncultured	gut metagenome	gut metagenome
48ba0fb0a22f52d75ad353509115e86b	ASV_227	Bacteria	Proteobacteria	Alphaproteobacteria	Rhodospirillales	uncultured	uncultured rumen bacterium	uncultured rumen bacterium
4740e9b482d7061d405b3512b68ecfb9	ASV_228	Bacteria	Proteobacteria	Alphaproteobacteria	Rhodospirillales	uncultured	NA	NA
e115284b52e3f9cc863a3432a6253444	ASV_229	Bacteria	Proteobacteria	Alphaproteobacteria	Rhodospirillales	uncultured	uncultured rumen bacterium	uncultured rumen bacterium
5466fe47f3f7d0f6aeade41e170e4d67	ASV_230	Bacteria	Proteobacteria	Alphaproteobacteria	Rhodospirillales	uncultured	NA	NA
e626c045829b19c6f84ba048d7fb36e6	ASV_231	Bacteria	Proteobacteria	Alphaproteobacteria	Rhodospirillales	uncultured	gut metagenome	gut metagenome
4fae2a5c7f6572bd06a4b22dd2b26fcb	ASV_232	Bacteria	Proteobacteria	Alphaproteobacteria	Rhodospirillales	uncultured	uncultured rumen bacterium	uncultured rumen bacterium
a46bbaf430696e532ca4ae8eb5623269	ASV_233	Bacteria	Proteobacteria	Alphaproteobacteria	Rhodospirillales	uncultured	uncultured rumen bacterium	uncultured rumen bacterium
b7ceff31618d494688f287f1dbc466ec	ASV_234	Bacteria	Proteobacteria	Alphaproteobacteria	Rhodospirillales	uncultured	uncultured bacterium	uncultured bacterium
71a76991a0107c5a0044f79a1e8ec2ea	ASV_235	Bacteria	Proteobacteria	Alphaproteobacteria	Rhizobiales	Rhizobiaceae	Allorhizobium-Neorhizobium-Pararhizobium-Rhizobium	NA
5dc6bb228e222eaf78cc307ca928570c	ASV_236	Bacteria	Proteobacteria	Alphaproteobacteria	Rhizobiales	Xanthobacteraceae	Bradyrhizobium	NA
423f44224f17d4d347e64932801b3567	ASV_237	Bacteria	Proteobacteria	Alphaproteobacteria	Sphingomonadales	Sphingomonadaceae	Novosphingobium	NA
00da5c0c53a7e3ccf8abbbf8e7d5f148	ASV_238	Bacteria	Proteobacteria	Gammaproteobacteria	Enterobacteriales	Enterobacteriaceae	Escherichia-Shigella	NA
40d304bee41345ccb33c177f373dc27f	ASV_239	Bacteria	Proteobacteria	Gammaproteobacteria	Aeromonadales	Succinivibrionaceae	Succinivibrionaceae UCG-001	uncultured rumen bacterium
d601d3ec6a677b21b86a5c83c20362d8	ASV_240	Bacteria	Proteobacteria	Gammaproteobacteria	Aeromonadales	Succinivibrionaceae	Succinivibrionaceae UCG-001	uncultured rumen bacterium
1e310be9bbe38d584d0542041b0bb15c	ASV_241	Bacteria	Proteobacteria	Gammaproteobacteria	Aeromonadales	Succinivibrionaceae	Succinivibrionaceae UCG-001	uncultured rumen bacterium
747418af563b35b6a268a1b814d7a99b	ASV_242	Bacteria	Proteobacteria	Gammaproteobacteria	Aeromonadales	Succinivibrionaceae	Succinivibrionaceae UCG-001	uncultured rumen bacterium
a3ef2f5fc628c9674f9f943102780f7c	ASV_243	Bacteria	Proteobacteria	Gammaproteobacteria	Aeromonadales	Succinivibrionaceae	Succinivibrionaceae UCG-002	NA
7967e0c3e778bc0b8bb5ba13ce0893c2	ASV_244	Bacteria	Proteobacteria	Gammaproteobacteria	Aeromonadales	Succinivibrionaceae	Succinivibrionaceae UCG-002	uncultured rumen bacterium
6831835b878f23a0726aab6760ab6429	ASV_245	Bacteria	Proteobacteria	Gammaproteobacteria	Aeromonadales	Succinivibrionaceae	Succinivibrionaceae UCG-002	uncultured rumen bacterium
72c96bd2a453c1589b29331bae2bb803	ASV_246	Bacteria	Proteobacteria	Gammaproteobacteria	Aeromonadales	Succinivibrionaceae	Succinivibrionaceae UCG-002	NA
a9fbb63ecde4e6541ebdeb9746824869	ASV_247	Bacteria	Proteobacteria	Gammaproteobacteria	Aeromonadales	Succinivibrionaceae	Succinivibrionaceae UCG-002	uncultured rumen bacterium
50f019c7c64096e0ef7b566520cd6aed	ASV_248	Bacteria	Proteobacteria	Gammaproteobacteria	Aeromonadales	Succinivibrionaceae	Ruminobacter	uncultured rumen bacterium
d84903c87a14d9baf5515d5eaf9d608c	ASV_249	Bacteria	Proteobacteria	Gammaproteobacteria	Aeromonadales	Succinivibrionaceae	Ruminobacter	uncultured rumen bacterium
d7b72458769fd53d2579add71c24396e	ASV_250	Bacteria	Proteobacteria	Gammaproteobacteria	Aeromonadales	Succinivibrionaceae	Succinimonas	uncultured rumen bacterium
3778a19bff5bc5a480a0ea7bee5074e0	ASV_251	Bacteria	Proteobacteria	Gammaproteobacteria	Aeromonadales	Succinivibrionaceae	Succinivibrio	NA
ef95e885f9c43461b3fed9d70e8dd649	ASV_252	Bacteria	Proteobacteria	Gammaproteobacteria	Aeromonadales	Succinivibrionaceae	Succinivibrio	NA
33b0a91901e4eca0af5482d14b232d05	ASV_253	Bacteria	Proteobacteria	Gammaproteobacteria	Aeromonadales	Succinivibrionaceae	Succinivibrio	uncultured bacterium
7f0d1330140e8c8ad57fdde95a5537da	ASV_254	Bacteria	Proteobacteria	Gammaproteobacteria	Aeromonadales	Succinivibrionaceae	Succinivibrio	NA
a596e7774c790b08b45a15656e37dfd5	ASV_255	Bacteria	Proteobacteria	Gammaproteobacteria	Aeromonadales	Succinivibrionaceae	Succinivibrio	uncultured rumen bacterium
9fa59688f26b5c39a90553f9fe95be85	ASV_256	Bacteria	Proteobacteria	Gammaproteobacteria	Aeromonadales	Succinivibrionaceae	Succinivibrio	uncultured rumen bacterium
d52d8dc5f551d58bae03f9f6b8b22de8	ASV_257	Bacteria	Proteobacteria	Gammaproteobacteria	Aeromonadales	Succinivibrionaceae	Succinivibrio	uncultured bacterium
a82215407efc167c6f5936ee4ed53762	ASV_258	Bacteria	Proteobacteria	Gammaproteobacteria	Aeromonadales	Succinivibrionaceae	NA	NA
3fe2d926c5b95d7dc56c433ad4719b95	ASV_259	Bacteria	Proteobacteria	Gammaproteobacteria	Pseudomonadales	Pseudomonadaceae	Pseudomonas	NA
4d2cb7c425a77920b0d091a36331b405	ASV_260	Bacteria	Proteobacteria	Gammaproteobacteria	Pseudomonadales	Pseudomonadaceae	Pseudomonas	NA
536a096ec03f699593eb33c6583e6ccc	ASV_261	Bacteria	Proteobacteria	Gammaproteobacteria	Pseudomonadales	Moraxellaceae	Acinetobacter	Acinetobacter lwoffii
bce255498223d7abfd07a0caaf89f279	ASV_262	Bacteria	Proteobacteria	Gammaproteobacteria	Pseudomonadales	Moraxellaceae	Acinetobacter	NA
453cc2ae1307e9e1d0b70f9062c129fa	ASV_263	Bacteria	Proteobacteria	Gammaproteobacteria	Cardiobacteriales	Cardiobacteriaceae	Suttonella	Suttonella ornithocola
0ddbeb30bfaa4fba7ac9d931d4c29152	ASV_264	Bacteria	Proteobacteria	Gammaproteobacteria	Cardiobacteriales	Cardiobacteriaceae	Suttonella	NA
34d25e7df841e1f5080bb0b47ef2b96a	ASV_265	Bacteria	Proteobacteria	Gammaproteobacteria	Cardiobacteriales	Cardiobacteriaceae	Suttonella	uncultured rumen bacterium
228354b22e162357ea92eaebdd276846	ASV_266	Bacteria	Proteobacteria	Gammaproteobacteria	Coxiellales	Coxiellaceae	Coxiella	NA
a1f494396fc5df006d19f3feb68504b6	ASV_267	Bacteria	Proteobacteria	Gammaproteobacteria	Betaproteobacteriales	Burkholderiaceae	Parasutterella	uncultured rumen bacterium
ad321f7330f51af8a91de0509cd2fc70	ASV_268	Bacteria	Proteobacteria	Gammaproteobacteria	Betaproteobacteriales	Burkholderiaceae	Sutterella	gut metagenome
a625cd1ff1a2d09ae992c50f51d686d9	ASV_269	Bacteria	Proteobacteria	Gammaproteobacteria	Betaproteobacteriales	Burkholderiaceae	Pelomonas	NA
a0011223797f4cdd551340bee3bb8fff	ASV_270	Bacteria	Proteobacteria	Gammaproteobacteria	Betaproteobacteriales	Burkholderiaceae	Comamonas	uncultured rumen bacterium
4fe48a3520ab05e729778b2fc5b69cc4	ASV_271	Bacteria	Proteobacteria	Gammaproteobacteria	Betaproteobacteriales	Burkholderiaceae	Comamonas	uncultured rumen bacterium
6cd6054e14470453a8319a503dcba74b	ASV_272	Bacteria	Proteobacteria	Gammaproteobacteria	Betaproteobacteriales	Burkholderiaceae	Comamonas	uncultured rumen bacterium
5dedb5a879de6a1ffc021dd3079468cd	ASV_273	Bacteria	Proteobacteria	Gammaproteobacteria	Betaproteobacteriales	Burkholderiaceae	Comamonas	uncultured rumen bacterium
08426d0cc14fe16af5397d80ec7126c8	ASV_274	Bacteria	Proteobacteria	Gammaproteobacteria	Betaproteobacteriales	Burkholderiaceae	Sutterella	uncultured rumen bacterium
4dd843314d47c5df7002758fcf51711f	ASV_275	Bacteria	Proteobacteria	Gammaproteobacteria	Betaproteobacteriales	Burkholderiaceae	Sutterella	uncultured rumen bacterium
c3a07f461e1aef1531b2b4ec4df7cdfc	ASV_276	Bacteria	Proteobacteria	Gammaproteobacteria	Betaproteobacteriales	Neisseriaceae	uncultured	uncultured rumen bacterium
baca5c95edeacff6b7fe5ee97c890e84	ASV_277	Bacteria	Proteobacteria	Gammaproteobacteria	Betaproteobacteriales	Neisseriaceae	uncultured	uncultured rumen bacterium
6c9adf5815bad134dc3cf8ce1d44f7e7	ASV_278	Bacteria	Proteobacteria	Gammaproteobacteria	Betaproteobacteriales	Neisseriaceae	uncultured	uncultured rumen bacterium
ca0005de7efb0d5b86ed73226c9fda1b	ASV_279	Bacteria	Proteobacteria	Gammaproteobacteria	Betaproteobacteriales	Neisseriaceae	uncultured	uncultured rumen bacterium
e1bc74191824cc11641a7a8830a24145	ASV_280	Bacteria	Proteobacteria	Gammaproteobacteria	Betaproteobacteriales	Neisseriaceae	uncultured	uncultured rumen bacterium
8cae1071fd51ca506193eac080bb9edb	ASV_281	Bacteria	Proteobacteria	Gammaproteobacteria	Betaproteobacteriales	Neisseriaceae	uncultured	uncultured rumen bacterium
7a841325ee07d4b586a6f80f1e2f5697	ASV_282	Bacteria	Proteobacteria	Gammaproteobacteria	Betaproteobacteriales	Neisseriaceae	uncultured	uncultured rumen bacterium
efb50873b74ab8d84ff174c686eb8eca	ASV_283	Bacteria	Proteobacteria	Gammaproteobacteria	Betaproteobacteriales	Neisseriaceae	uncultured	uncultured rumen bacterium
514eea3254acbc8899afd24fee9b41c9	ASV_284	Bacteria	Proteobacteria	Gammaproteobacteria	Betaproteobacteriales	Neisseriaceae	uncultured	uncultured rumen bacterium
56f235e78aec2d0ac33edc7e591f9b35	ASV_285	Bacteria	Proteobacteria	Gammaproteobacteria	Betaproteobacteriales	Neisseriaceae	uncultured	uncultured rumen bacterium
b21c9a03e12ec6fe27972b8749223b21	ASV_286	Bacteria	Proteobacteria	Gammaproteobacteria	Betaproteobacteriales	Neisseriaceae	uncultured	uncultured rumen bacterium
d5400724c3ca016a1a4d84ee24eab406	ASV_287	Bacteria	Proteobacteria	Gammaproteobacteria	Betaproteobacteriales	Neisseriaceae	uncultured	uncultured rumen bacterium
8a262b3286e43b6742a5a631e69c0a09	ASV_288	Bacteria	Proteobacteria	Gammaproteobacteria	Betaproteobacteriales	Neisseriaceae	uncultured	uncultured rumen bacterium
f1d8ed5dd3e51bf8b7237d16c38ce3e6	ASV_289	Bacteria	Proteobacteria	Gammaproteobacteria	Betaproteobacteriales	Neisseriaceae	uncultured	uncultured rumen bacterium
2d35f15b5a47a983cb8af173e009bfad	ASV_290	Bacteria	Proteobacteria	Gammaproteobacteria	Betaproteobacteriales	Rhodocyclaceae	NA	NA
8061c80d253a1429ca0cda9a7bde1383	ASV_291	Bacteria	Proteobacteria	Gammaproteobacteria	Betaproteobacteriales	Rhodocyclaceae	NA	NA
2119accabc02b0f9fc54d0f9681f5586	ASV_292	Bacteria	Proteobacteria	Gammaproteobacteria	Betaproteobacteriales	Nitrosomonadaceae	Nitrosomonas	NA
be0f63659fcd150be6ea816a909166b3	ASV_293	Bacteria	Proteobacteria	Gammaproteobacteria	Betaproteobacteriales	Nitrosomonadaceae	Nitrosomonas	NA
cad16b8854c546e0de360bb1645387a9	ASV_294	Bacteria	Proteobacteria	Gammaproteobacteria	Betaproteobacteriales	Nitrosomonadaceae	Nitrosomonas	NA
82a6b72d595fdf2414d7b34aa4a8af13	ASV_295	Bacteria	Proteobacteria	Deltaproteobacteria	NA	NA	NA	NA
2e8d9bcde23fb4f9bbc3761f7d6ffba4	ASV_296	Bacteria	Proteobacteria	Deltaproteobacteria	NA	NA	NA	NA
ba087c69dea4d46cd60f93cbd6ab2ad6	ASV_297	Bacteria	Fibrobacteres	Fibrobacteria	Fibrobacterales	Fibrobacteraceae	Fibrobacter	NA
5cc21eb7b30c76bd5470f0a74fcdab0c	ASV_298	Bacteria	Fibrobacteres	Fibrobacteria	Fibrobacterales	Fibrobacteraceae	Fibrobacter	NA
f62a3d088d0858faf0d5acd73e8d66ef	ASV_299	Bacteria	Fibrobacteres	Fibrobacteria	Fibrobacterales	Fibrobacteraceae	Fibrobacter	NA
8fa1bedc2321fade594ca3053877b738	ASV_300	Bacteria	Fibrobacteres	Fibrobacteria	Fibrobacterales	Fibrobacteraceae	Fibrobacter	NA
c7aa4957c60fa7ba5ec851160b3c5740	ASV_301	Bacteria	Fibrobacteres	Fibrobacteria	Fibrobacterales	Fibrobacteraceae	Fibrobacter	uncultured bacterium
975c07cda02eb7091c9657348986593a	ASV_302	Bacteria	Fibrobacteres	Fibrobacteria	Fibrobacterales	Fibrobacteraceae	Fibrobacter	NA
17194537679a286671781dc7640c3de1	ASV_303	Bacteria	Fibrobacteres	Fibrobacteria	Fibrobacterales	Fibrobacteraceae	Fibrobacter	uncultured rumen bacterium
ef23cc3ca2f66425eaca4abf0be78a57	ASV_304	Bacteria	Fibrobacteres	Fibrobacteria	Fibrobacterales	Fibrobacteraceae	Fibrobacter	Fibrobacter sp. UWCM
082664f97b9b32ef4441725685547940	ASV_305	Bacteria	Fibrobacteres	Fibrobacteria	Fibrobacterales	Fibrobacteraceae	Fibrobacter	NA
e43c2d03fa767c509b8a8ac26ac28e39	ASV_306	Bacteria	Fibrobacteres	Fibrobacteria	Fibrobacterales	Fibrobacteraceae	Fibrobacter	Fibrobacter sp. UWCM
a3aa48850468b0ae1493e93b8f9110eb	ASV_307	Bacteria	Fibrobacteres	Fibrobacteria	Fibrobacterales	Fibrobacteraceae	Fibrobacter	Fibrobacter sp. UWCM
b732817b4c9f55ffd8a97a5ba22acf8a	ASV_308	Bacteria	Fibrobacteres	Fibrobacteria	Fibrobacterales	Fibrobacteraceae	Fibrobacter	uncultured rumen bacterium
7620ba67579cf859655ebfd603e2206a	ASV_309	Bacteria	Fibrobacteres	Fibrobacteria	Fibrobacterales	Fibrobacteraceae	Fibrobacter	uncultured rumen bacterium
1821720c7a9713a6dd03354bda05f055	ASV_310	Bacteria	Fibrobacteres	Fibrobacteria	Fibrobacterales	Fibrobacteraceae	Fibrobacter	uncultured rumen bacterium
3b0cba37a6bb6f8e16d63de2958b4bb5	ASV_311	Bacteria	Fibrobacteres	Fibrobacteria	Fibrobacterales	Fibrobacteraceae	Fibrobacter	uncultured rumen bacterium
221638c6e93ef95494b4b9b6c0e75cfb	ASV_312	Bacteria	Fibrobacteres	Fibrobacteria	Fibrobacterales	Fibrobacteraceae	Fibrobacter	uncultured rumen bacterium
1a36174341654e49526aaa415f8ae7a8	ASV_313	Bacteria	Fibrobacteres	Fibrobacteria	Fibrobacterales	Fibrobacteraceae	Fibrobacter	uncultured rumen bacterium
440e3d4f53193b98abf4621fec2febb4	ASV_314	Bacteria	Fibrobacteres	Fibrobacteria	Fibrobacterales	Fibrobacteraceae	Fibrobacter	uncultured rumen bacterium
2c15488cea70f97fe2d99887a065a04a	ASV_315	Bacteria	Fibrobacteres	Fibrobacteria	Fibrobacterales	Fibrobacteraceae	Fibrobacter	uncultured rumen bacterium
b4e3408d49a504e19fa9eac05fb117d4	ASV_316	Bacteria	Fibrobacteres	Fibrobacteria	Fibrobacterales	Fibrobacteraceae	Fibrobacter	uncultured rumen bacterium
e4566b194b1f58fb1b3787e0858e4a77	ASV_317	Bacteria	Fibrobacteres	Fibrobacteria	Fibrobacterales	Fibrobacteraceae	Fibrobacter	uncultured rumen bacterium
08dac32f38825222cbf7a3e195a627d8	ASV_318	Bacteria	Fibrobacteres	Fibrobacteria	Fibrobacterales	Fibrobacteraceae	Fibrobacter	Fibrobacter succinogenes subsp. succinogenes
4110e2bd89d6a5316c5d653258d479f5	ASV_319	Bacteria	Fibrobacteres	Fibrobacteria	Fibrobacterales	Fibrobacteraceae	Fibrobacter	NA
9616d78e17c35eba6531eb365ac17d14	ASV_320	Bacteria	Fibrobacteres	Fibrobacteria	Fibrobacterales	Fibrobacteraceae	Fibrobacter	NA
8136980c7edd4e7f6487069e442e4044	ASV_321	Bacteria	Fibrobacteres	Fibrobacteria	Fibrobacterales	Fibrobacteraceae	Fibrobacter	NA
7eba24f8199b54ec281f8c8d0faf998e	ASV_322	Bacteria	Fibrobacteres	Fibrobacteria	Fibrobacterales	Fibrobacteraceae	Fibrobacter	NA
3870a08922f3db550f9ee60723ff8de9	ASV_323	Bacteria	Fibrobacteres	Fibrobacteria	Fibrobacterales	Fibrobacteraceae	Fibrobacter	NA
e2352fbec751efc93c176950414e3b12	ASV_324	Bacteria	Fibrobacteres	Fibrobacteria	Fibrobacterales	Fibrobacteraceae	Fibrobacter	Fibrobacter succinogenes subsp. succinogenes
5205c8f08ca911cb6d7a5538e216079d	ASV_325	Bacteria	Fibrobacteres	Fibrobacteria	Fibrobacterales	Fibrobacteraceae	Fibrobacter	Fibrobacter succinogenes subsp. succinogenes
d3b5b5e4477950f51dc0b0fbaeb6f180	ASV_326	Bacteria	Fibrobacteres	Fibrobacteria	Fibrobacterales	Fibrobacteraceae	Fibrobacter	NA
7177446b8da232ef450d36f86d49bf66	ASV_327	Bacteria	Fibrobacteres	Fibrobacteria	Fibrobacterales	Fibrobacteraceae	Fibrobacter	NA
ec512e66af0f4d44d347a707f0ab5b62	ASV_328	Bacteria	Fibrobacteres	Fibrobacteria	Fibrobacterales	Fibrobacteraceae	Fibrobacter	Fibrobacter succinogenes subsp. succinogenes
d515275674e481cd64d787b47b796dfb	ASV_329	Bacteria	Fibrobacteres	Fibrobacteria	Fibrobacterales	Fibrobacteraceae	Fibrobacter	Fibrobacter succinogenes subsp. succinogenes
b80e13487181beb2d07a93e3b0186b93	ASV_330	Bacteria	Fibrobacteres	Fibrobacteria	Fibrobacterales	Fibrobacteraceae	Fibrobacter	NA
f7dd71a4c49998cd1e9c40b9a646e6ec	ASV_331	Bacteria	Fibrobacteres	Fibrobacteria	Fibrobacterales	Fibrobacteraceae	Fibrobacter	NA
6b7754b1d19471e13706e679eff934e6	ASV_332	Bacteria	Fibrobacteres	Fibrobacteria	Fibrobacterales	Fibrobacteraceae	Fibrobacter	uncultured rumen bacterium
99fe04bda16325b6217f5007a20895fe	ASV_333	Bacteria	Fibrobacteres	Fibrobacteria	Fibrobacterales	Fibrobacteraceae	Fibrobacter	uncultured rumen bacterium
dc92791873992531afa33c0bcd1a0d4d	ASV_334	Bacteria	Fibrobacteres	Fibrobacteria	Fibrobacterales	Fibrobacteraceae	Fibrobacter	NA
14152f5186bd4d8769ad797b67ed9613	ASV_335	Bacteria	Fibrobacteres	Fibrobacteria	Fibrobacterales	Fibrobacteraceae	Fibrobacter	NA
a72674972e984588213ee03b2628af9b	ASV_336	Bacteria	Fibrobacteres	Fibrobacteria	Fibrobacterales	Fibrobacteraceae	Fibrobacter	NA
06e95409fb5d4b2aedf5e9e9283186c0	ASV_337	Bacteria	Fibrobacteres	Fibrobacteria	Fibrobacterales	Fibrobacteraceae	Fibrobacter	NA
65d42e84e1816a00f2eec4b27f7013f0	ASV_338	Bacteria	Fibrobacteres	Fibrobacteria	Fibrobacterales	Fibrobacteraceae	Fibrobacter	Fibrobacter sp. UWB15
5829448c11f4870f2e685b5ee79052f4	ASV_339	Bacteria	Fibrobacteres	Fibrobacteria	Fibrobacterales	Fibrobacteraceae	Fibrobacter	NA
48f795736060555e422ec5e5cf823bcc	ASV_340	Bacteria	Fibrobacteres	Fibrobacteria	Fibrobacterales	Fibrobacteraceae	Fibrobacter	Fibrobacter sp. UWT2
79c4ef81df95feb4afcb5f9b7c1ff8a1	ASV_341	Bacteria	Fibrobacteres	Fibrobacteria	Fibrobacterales	Fibrobacteraceae	Fibrobacter	NA
811b4d775cb5779be5d3dc96704ad368	ASV_342	Bacteria	Fibrobacteres	Fibrobacteria	Fibrobacterales	Fibrobacteraceae	Fibrobacter	uncultured rumen bacterium
836434538a53ce01bd94e269bf27d2e3	ASV_343	Bacteria	Fibrobacteres	Fibrobacteria	Fibrobacterales	Fibrobacteraceae	Fibrobacter	uncultured rumen bacterium
8312ae6d5a22b7fc824587a817f66c4e	ASV_344	Bacteria	Fibrobacteres	Fibrobacteria	Fibrobacterales	Fibrobacteraceae	Fibrobacter	uncultured rumen bacterium
c6f3dc41f12a666347193eda0f0e3212	ASV_345	Bacteria	Fibrobacteres	Fibrobacteria	Fibrobacterales	Fibrobacteraceae	Fibrobacter	uncultured rumen bacterium
0fbda1c857f8a1fe0503c170ef1673b6	ASV_346	Bacteria	Fibrobacteres	Fibrobacteria	Fibrobacterales	Fibrobacteraceae	Fibrobacter	uncultured rumen bacterium
3fb8c58f14bfa991daaf9c8f5b047138	ASV_347	Bacteria	Fibrobacteres	Fibrobacteria	Fibrobacterales	Fibrobacteraceae	Fibrobacter	NA
31fe4df7b6ca36bde3c28f562755374a	ASV_348	Bacteria	Fibrobacteres	Fibrobacteria	Fibrobacterales	Fibrobacteraceae	Fibrobacter	uncultured rumen bacterium
f265ad6dbaec43940011157ae7b04419	ASV_349	Bacteria	Fibrobacteres	Fibrobacteria	Fibrobacterales	Fibrobacteraceae	Fibrobacter	uncultured rumen bacterium
4be439f870934f61119a9d217a9a20af	ASV_350	Bacteria	Fibrobacteres	Fibrobacteria	Fibrobacterales	Fibrobacteraceae	Fibrobacter	uncultured rumen bacterium
5e750e4a1278fc540227e81392adf453	ASV_351	Bacteria	Fibrobacteres	Fibrobacteria	Fibrobacterales	Fibrobacteraceae	Fibrobacter	uncultured rumen bacterium
7229b5849dbca6eef0ee1569dba6b17d	ASV_352	Bacteria	Fibrobacteres	Fibrobacteria	Fibrobacterales	Fibrobacteraceae	Fibrobacter	uncultured rumen bacterium
19352f0a6f1975727d957750f7d6b80d	ASV_353	Bacteria	Fibrobacteres	Fibrobacteria	Fibrobacterales	Fibrobacteraceae	Fibrobacter	uncultured rumen bacterium
c04a323da06578d650f491f19afe5054	ASV_354	Bacteria	Fibrobacteres	Fibrobacteria	Fibrobacterales	Fibrobacteraceae	Fibrobacter	uncultured rumen bacterium
7705452ecaef663656a71c91cbca4f37	ASV_355	Bacteria	Synergistetes	Synergistia	Synergistales	Synergistaceae	Pyramidobacter	uncultured bacterium
53374ac65f76f0799121312d43a27d8c	ASV_356	Bacteria	Synergistetes	Synergistia	Synergistales	Synergistaceae	Pyramidobacter	uncultured bacterium
63c85d2c95cb3627d931c4eca72ea7de	ASV_357	Bacteria	Synergistetes	Synergistia	Synergistales	Synergistaceae	Pyramidobacter	uncultured bacterium
73a6b595cab68eb0630327ed5b4ba28b	ASV_358	Bacteria	Synergistetes	Synergistia	Synergistales	Synergistaceae	Pyramidobacter	uncultured rumen bacterium
1aca886bd06f2f8cf58af8b282acc632	ASV_359	Bacteria	Synergistetes	Synergistia	Synergistales	Synergistaceae	Pyramidobacter	uncultured rumen bacterium
4ca61a54254c5f2d207a579c1c39d8ff	ASV_360	Bacteria	Synergistetes	Synergistia	Synergistales	Synergistaceae	Pyramidobacter	uncultured rumen bacterium
67dfc5aec7ae030019bb5b506465c407	ASV_361	Bacteria	Synergistetes	Synergistia	Synergistales	Synergistaceae	Pyramidobacter	uncultured rumen bacterium
673c5cc6ba640acc006fea7f50c18953	ASV_362	Bacteria	WPS-2	uncultured rumen bacterium	uncultured rumen bacterium	uncultured rumen bacterium	uncultured rumen bacterium	uncultured rumen bacterium
3b79cefd6ea814bd54d4bbe23b6f2bed	ASV_363	Bacteria	WPS-2	uncultured rumen bacterium	uncultured rumen bacterium	uncultured rumen bacterium	uncultured rumen bacterium	uncultured rumen bacterium
a2bc0baa2de9412ab46f929f95d09d8c	ASV_364	Bacteria	WPS-2	Burkholderiales bacterium Beta_02	Burkholderiales bacterium Beta_02	Burkholderiales bacterium Beta_02	Burkholderiales bacterium Beta_02	Burkholderiales bacterium Beta_02
446055e4fd4437efd9b375ec5e498ac2	ASV_365	Bacteria	WPS-2	Burkholderiales bacterium Beta_02	Burkholderiales bacterium Beta_02	Burkholderiales bacterium Beta_02	Burkholderiales bacterium Beta_02	Burkholderiales bacterium Beta_02
ab8a5e29956de37c445c7fbff8dc996c	ASV_366	Bacteria	NA	NA	NA	NA	NA	NA
c8effabd094b2ae6ffe6038363e7ec16	ASV_367	Bacteria	Firmicutes	NA	NA	NA	NA	NA
a19086c89e250e89235766c2018465d1	ASV_368	Bacteria	Firmicutes	NA	NA	NA	NA	NA
17f0edd02c36ae2546072eaf90eaa105	ASV_369	Bacteria	Firmicutes	NA	NA	NA	NA	NA
7a34d2e0bec190e287c6b386cda133bb	ASV_370	Bacteria	Cyanobacteria	Melainabacteria	Gastranaerophilales	uncultured rumen bacterium	uncultured rumen bacterium	uncultured rumen bacterium
38da5b6233738ddfb615ad609760e1e6	ASV_371	Bacteria	Cyanobacteria	Melainabacteria	Gastranaerophilales	NA	NA	NA
d79ffbadfb951efe7b48c5e5ea53183a	ASV_372	Bacteria	Cyanobacteria	Melainabacteria	Gastranaerophilales	NA	NA	NA
514cde69f0e5af9c665c63a4b7a0c81e	ASV_373	Bacteria	Cyanobacteria	Melainabacteria	Gastranaerophilales	uncultured rumen bacterium	uncultured rumen bacterium	uncultured rumen bacterium
cc7afac41c68ab00e26bd1f5fd0fe957	ASV_374	Bacteria	Cyanobacteria	Melainabacteria	Gastranaerophilales	uncultured rumen bacterium	uncultured rumen bacterium	uncultured rumen bacterium
02fdd17c6ec4dd89bcc67d01f7a0dc38	ASV_375	Bacteria	Cyanobacteria	Melainabacteria	Gastranaerophilales	uncultured rumen bacterium	uncultured rumen bacterium	uncultured rumen bacterium
fb353e006a2e5d6e94ee36871b16f474	ASV_376	Bacteria	Cyanobacteria	Melainabacteria	Gastranaerophilales	uncultured rumen bacterium	uncultured rumen bacterium	uncultured rumen bacterium
3332f91eb56fd899e4d6f2dbe013307c	ASV_377	Bacteria	Cyanobacteria	Melainabacteria	Gastranaerophilales	uncultured rumen bacterium 4C0d-2	uncultured rumen bacterium 4C0d-2	uncultured rumen bacterium 4C0d-2
1e14a4206b120de153ff56cd47e473c1	ASV_378	Bacteria	Cyanobacteria	Melainabacteria	Gastranaerophilales	uncultured rumen bacterium	uncultured rumen bacterium	uncultured rumen bacterium
1381e7ab474c513f45a8bdb5d4f59917	ASV_379	Bacteria	Cyanobacteria	Melainabacteria	Gastranaerophilales	uncultured bacterium	uncultured bacterium	uncultured bacterium
c1c4ff1096a9500a01478984680a787b	ASV_380	Bacteria	Cyanobacteria	Melainabacteria	Gastranaerophilales	uncultured bacterium	uncultured bacterium	uncultured bacterium
569869f41211494e5b9ef2296d45e27f	ASV_381	Bacteria	Cyanobacteria	Melainabacteria	Gastranaerophilales	uncultured rumen bacterium 4C0d-2	uncultured rumen bacterium 4C0d-2	uncultured rumen bacterium 4C0d-2
fcaadf7d01422cc9eb55adc441fe7617	ASV_382	Bacteria	Cyanobacteria	Melainabacteria	Gastranaerophilales	uncultured rumen bacterium 4C0d-2	uncultured rumen bacterium 4C0d-2	uncultured rumen bacterium 4C0d-2
17cc998c559c44fe68c8a3d90916723e	ASV_383	Bacteria	Cyanobacteria	Melainabacteria	Gastranaerophilales	uncultured rumen bacterium 4C0d-2	uncultured rumen bacterium 4C0d-2	uncultured rumen bacterium 4C0d-2
c006106b402a7c8137f89f854ea0ddbd	ASV_384	Bacteria	Cyanobacteria	Melainabacteria	Gastranaerophilales	uncultured rumen bacterium	uncultured rumen bacterium	uncultured rumen bacterium
3e662f954dcf964cd8a3173f9bd964a4	ASV_385	Bacteria	Cyanobacteria	Melainabacteria	Gastranaerophilales	NA	NA	NA
d6d20f3717340362d19614095ec0fecf	ASV_386	Bacteria	Cyanobacteria	Melainabacteria	Gastranaerophilales	uncultured rumen bacterium	uncultured rumen bacterium	uncultured rumen bacterium
401875e022366a2dbf4d7ebb7d335cc6	ASV_387	Bacteria	Cyanobacteria	Melainabacteria	Gastranaerophilales	NA	NA	NA
53bf6df33a3f53e7ddc79a543fcf98bb	ASV_388	Bacteria	Cyanobacteria	Melainabacteria	Gastranaerophilales	uncultured rumen bacterium	uncultured rumen bacterium	uncultured rumen bacterium
9737c171b4bd995504009dd234cdb068	ASV_389	Bacteria	Cyanobacteria	Melainabacteria	Gastranaerophilales	uncultured bacterium	uncultured bacterium	uncultured bacterium
dcecc52ef0c5cc745603498c2417422c	ASV_390	Bacteria	Actinobacteria	Actinobacteria	Micrococcales	Intrasporangiaceae	NA	NA
ea191a691d42e75e57d6057372a0d05c	ASV_391	Bacteria	Actinobacteria	Actinobacteria	Actinomycetales	Actinomycetaceae	Arcanobacterium	uncultured bacterium
0c67e2b62be667dbd1cceec77cdc38a1	ASV_392	Bacteria	Actinobacteria	Actinobacteria	Actinomycetales	Actinomycetaceae	uncultured	uncultured rumen bacterium
498ea6e9fa772f6c41f7b4076b04da13	ASV_393	Bacteria	Actinobacteria	Actinobacteria	Actinomycetales	Actinomycetaceae	uncultured	uncultured rumen bacterium
5b52f041993f532ad108a30b5ff547da	ASV_394	Bacteria	Actinobacteria	Actinobacteria	Actinomycetales	Actinomycetaceae	uncultured	uncultured rumen bacterium
86cb2a8d967385179bc2a5d9ae4a8656	ASV_395	Bacteria	Actinobacteria	Actinobacteria	Micrococcales	Brevibacteriaceae	Brevibacterium	Brevibacterium senegalense
813ad04cc5ac5e6fed63d8568299a2fd	ASV_396	Bacteria	Actinobacteria	Actinobacteria	Micrococcales	Brevibacteriaceae	Brevibacterium	NA
ea149f5fdde170542e4fe68868421135	ASV_397	Bacteria	Actinobacteria	Actinobacteria	Bifidobacteriales	Bifidobacteriaceae	uncultured	NA
2391b0ae60a5ad38d4c0f5d3b00c2d64	ASV_398	Bacteria	Actinobacteria	Actinobacteria	Bifidobacteriales	Bifidobacteriaceae	Pseudoscardovia	uncultured bacterium
07f7e5fb7a1a9707261c6c368da711e5	ASV_399	Bacteria	Actinobacteria	Actinobacteria	Bifidobacteriales	Bifidobacteriaceae	Bifidobacterium	NA
fc6184ef7a38ceddd3971ddbb639ae65	ASV_400	Bacteria	Actinobacteria	Actinobacteria	Bifidobacteriales	Bifidobacteriaceae	Bifidobacterium	NA
20b5fe6601dce07297d6dd878d84c93c	ASV_401	Bacteria	Actinobacteria	Actinobacteria	Bifidobacteriales	Bifidobacteriaceae	Bifidobacterium	NA
1600b9a7da82a45ddf92494dd1e7ded9	ASV_402	Bacteria	Actinobacteria	Actinobacteria	Micrococcales	Sanguibacteraceae	Sanguibacter	NA
174bd02014bbef188c9530e515ea29d7	ASV_403	Bacteria	Actinobacteria	Actinobacteria	Propionibacteriales	Propionibacteriaceae	Cutibacterium	NA
b0ca209f1c7cec1a07db87c35b1ff6a6	ASV_404	Bacteria	Actinobacteria	Actinobacteria	Propionibacteriales	Propionibacteriaceae	uncultured bacterium	uncultured bacterium
1f2dd45369e2e9636bfe1ebc8223b9a9	ASV_405	Bacteria	Actinobacteria	Actinobacteria	Corynebacteriales	Corynebacteriaceae	Corynebacterium	NA
854ed9267672f3fccc4ad8419378908d	ASV_406	Bacteria	Actinobacteria	Actinobacteria	Corynebacteriales	Corynebacteriaceae	Corynebacterium 1	Corynebacterium stationis
7913601f1e3d358e72491f6a06276953	ASV_407	Bacteria	Actinobacteria	Actinobacteria	Corynebacteriales	Corynebacteriaceae	Corynebacterium 1	Corynebacterium stationis
c1d2f58b3bc097c21b28a54ae578995d	ASV_408	Bacteria	Actinobacteria	Actinobacteria	Corynebacteriales	Corynebacteriaceae	Corynebacterium 1	NA
8425f69b8e2cbb847ea0aa9126221c8c	ASV_409	Bacteria	Actinobacteria	Actinobacteria	Corynebacteriales	Corynebacteriaceae	Corynebacterium 1	Corynebacterium xerosis
54fe07df2b5b05081ecd4a7ac597fbd5	ASV_410	Bacteria	Actinobacteria	Actinobacteria	Corynebacteriales	Corynebacteriaceae	Corynebacterium	NA
5366e711912ac4e4d6436158ee1129fe	ASV_411	Bacteria	Actinobacteria	Coriobacteriia	NA	NA	NA	NA
058aa5cc2a50a7e6aafa46bf14da9104	ASV_412	Bacteria	Actinobacteria	Coriobacteriia	Coriobacteriales	Eggerthellaceae	NA	NA
b44dd2efcc52d691458a1f60977e5990	ASV_413	Bacteria	Actinobacteria	Coriobacteriia	Coriobacteriales	Coriobacteriales Incertae Sedis	Raoultibacter	uncultured rumen bacterium
5acb42d124d9f1d82c11fbb09588e268	ASV_414	Bacteria	Actinobacteria	Coriobacteriia	Coriobacteriales	Coriobacteriales Incertae Sedis	uncultured	uncultured rumen bacterium
fa0f2d3baf722c31d519568d1ab2eff2	ASV_415	Bacteria	Actinobacteria	Coriobacteriia	Coriobacteriales	Coriobacteriales Incertae Sedis	uncultured	uncultured rumen bacterium
458e5049ca6d5c64867d19f8f73524eb	ASV_416	Bacteria	Actinobacteria	Coriobacteriia	Coriobacteriales	Coriobacteriales Incertae Sedis	uncultured	uncultured rumen bacterium
3ff0146be3a200ddcc2729e404a84ec1	ASV_417	Bacteria	Actinobacteria	Coriobacteriia	Coriobacteriales	Coriobacteriales Incertae Sedis	uncultured	uncultured rumen bacterium
88d3425278cf4ec2c4f650375bfea822	ASV_418	Bacteria	Actinobacteria	Coriobacteriia	Coriobacteriales	Coriobacteriales Incertae Sedis	uncultured	uncultured rumen bacterium
cef3dc60e9dca0be0a0dcc950c3718ab	ASV_419	Bacteria	Actinobacteria	Coriobacteriia	Coriobacteriales	Coriobacteriales Incertae Sedis	uncultured	uncultured rumen bacterium
feb1911ea8f9a1c768b5213a6a039bab	ASV_420	Bacteria	Actinobacteria	Coriobacteriia	Coriobacteriales	Coriobacteriales Incertae Sedis	uncultured	uncultured rumen bacterium
7ac742c41bd52142dcaa692150be9fe7	ASV_421	Bacteria	Actinobacteria	Coriobacteriia	Coriobacteriales	Coriobacteriales Incertae Sedis	uncultured	uncultured rumen bacterium
63f0a306c535b14498f7a247dcfd855f	ASV_422	Bacteria	Actinobacteria	Coriobacteriia	Coriobacteriales	Coriobacteriales Incertae Sedis	uncultured	uncultured rumen bacterium
85e1c24312df3b9b6619417865b6adae	ASV_423	Bacteria	Actinobacteria	Coriobacteriia	Coriobacteriales	Coriobacteriales Incertae Sedis	uncultured	uncultured rumen bacterium
e716a6968a76c40b3e22f73e66cad61d	ASV_424	Bacteria	Actinobacteria	Coriobacteriia	Coriobacteriales	Coriobacteriales Incertae Sedis	uncultured	uncultured rumen bacterium
2d0e24aa91795f0eae631bf30682f38c	ASV_425	Bacteria	Actinobacteria	Coriobacteriia	Coriobacteriales	Coriobacteriales Incertae Sedis	uncultured	uncultured rumen bacterium
3419d872d6e1459b5586709dc842eaca	ASV_426	Bacteria	Actinobacteria	Coriobacteriia	Coriobacteriales	Coriobacteriales Incertae Sedis	uncultured	uncultured rumen bacterium
e349e9f1c0b5c9891845d180832eb960	ASV_427	Bacteria	Actinobacteria	Coriobacteriia	Coriobacteriales	Coriobacteriales Incertae Sedis	uncultured	uncultured rumen bacterium
32ff1133d34af944b8cf739beb3fd19a	ASV_428	Bacteria	Actinobacteria	Coriobacteriia	Coriobacteriales	Coriobacteriales Incertae Sedis	Raoultibacter	uncultured bacterium
4574a8cf34a9d1d5dcf2dd347a652fbd	ASV_429	Bacteria	Actinobacteria	Coriobacteriia	Coriobacteriales	Coriobacteriales Incertae Sedis	NA	NA
764f761e1be8ede1048c0a7a71de48ea	ASV_430	Bacteria	Actinobacteria	Coriobacteriia	Coriobacteriales	Eggerthellaceae	uncultured	uncultured bacterium
8aeb80428427feb484a95e5ab67cfa23	ASV_431	Bacteria	Actinobacteria	Coriobacteriia	Coriobacteriales	Eggerthellaceae	NA	NA
0b39d81b7e6954096245bc736d27c454	ASV_432	Bacteria	Actinobacteria	Coriobacteriia	Coriobacteriales	Eggerthellaceae	Enterorhabdus	uncultured bacterium
2092975394500e544c53d47baad43a3b	ASV_433	Bacteria	Actinobacteria	Coriobacteriia	Coriobacteriales	Eggerthellaceae	NA	NA
3529a0adc4a974e94b106feaa46da4b8	ASV_434	Bacteria	Actinobacteria	Coriobacteriia	Coriobacteriales	Eggerthellaceae	DNF00809	uncultured bacterium
b959479f58647ef33f3e342f73db7317	ASV_435	Bacteria	Actinobacteria	Coriobacteriia	Coriobacteriales	Eggerthellaceae	DNF00809	uncultured bacterium
1b573af5bd1cba38c74a07c44908386f	ASV_436	Bacteria	Actinobacteria	Coriobacteriia	Coriobacteriales	Eggerthellaceae	DNF00809	uncultured bacterium
cbf696fbccf974cd2c435402cea1dde8	ASV_437	Bacteria	Actinobacteria	Coriobacteriia	Coriobacteriales	Eggerthellaceae	DNF00809	uncultured bacterium
1eaf211c2ff34c4031d54a88e3b0c8ca	ASV_438	Bacteria	Actinobacteria	Coriobacteriia	Coriobacteriales	Eggerthellaceae	DNF00809	uncultured bacterium
b5b78b54268b2f5562e33d715a88a058	ASV_439	Bacteria	Actinobacteria	Coriobacteriia	Coriobacteriales	Eggerthellaceae	DNF00809	uncultured bacterium
715a4b91ab255eac8e96e5a70d577fea	ASV_440	Bacteria	Actinobacteria	Coriobacteriia	Coriobacteriales	Eggerthellaceae	DNF00809	uncultured bacterium
4bd442f39b3919a16acad4029095e7ec	ASV_441	Bacteria	Actinobacteria	Coriobacteriia	Coriobacteriales	Eggerthellaceae	DNF00809	uncultured bacterium
0a107aecbf0a18bd83b67a04071d662e	ASV_442	Bacteria	Actinobacteria	Coriobacteriia	Coriobacteriales	Eggerthellaceae	NA	NA
8c46f11a435e6f34940ae95b2f93643e	ASV_443	Bacteria	Actinobacteria	Coriobacteriia	Coriobacteriales	uncultured	uncultured bacterium	uncultured bacterium
58ec1b2e32fe732f3b628aa366843303	ASV_444	Bacteria	Actinobacteria	Coriobacteriia	Coriobacteriales	uncultured	uncultured bacterium	uncultured bacterium
d5cfc4a3d4675fcbf7fb1d2afc877eda	ASV_445	Bacteria	Actinobacteria	Coriobacteriia	Coriobacteriales	Atopobiaceae	Atopobium	uncultured rumen bacterium
df5938814ed1b056f39d10a9000a2596	ASV_446	Bacteria	Actinobacteria	Coriobacteriia	Coriobacteriales	Atopobiaceae	Atopobium	uncultured rumen bacterium
1592f17f9d6dba68088eb434817af6a6	ASV_447	Bacteria	Actinobacteria	Coriobacteriia	Coriobacteriales	Atopobiaceae	NA	NA
b3ac64d593178925165584f4fa2e5ee2	ASV_448	Bacteria	Actinobacteria	Coriobacteriia	Coriobacteriales	Atopobiaceae	Atopobium	uncultured rumen bacterium
b21c8040fb9243610114f59bb5b9973d	ASV_449	Bacteria	Actinobacteria	Coriobacteriia	Coriobacteriales	Atopobiaceae	Atopobium	uncultured rumen bacterium
923423c2793e6765598e699f8e6127af	ASV_450	Bacteria	Actinobacteria	Coriobacteriia	Coriobacteriales	Atopobiaceae	Atopobium	NA
cd472bc7e523ece915e7509a0e918a68	ASV_451	Bacteria	Actinobacteria	Coriobacteriia	Coriobacteriales	Atopobiaceae	Atopobium	uncultured rumen bacterium
08fdeafba36649ec529f1ad2f3a1b850	ASV_452	Bacteria	Actinobacteria	Coriobacteriia	Coriobacteriales	Atopobiaceae	Atopobium	uncultured rumen bacterium
9e4d4139e0685725fdebca6c31074e9d	ASV_453	Bacteria	Actinobacteria	Coriobacteriia	Coriobacteriales	Atopobiaceae	NA	NA
3e6e1b115e57360beeeb7ab06af400fa	ASV_454	Bacteria	Actinobacteria	Coriobacteriia	Coriobacteriales	Atopobiaceae	NA	NA
6ee1303f25bb1835b522efa003e26d59	ASV_455	Bacteria	Actinobacteria	Coriobacteriia	Coriobacteriales	Atopobiaceae	Olsenella	uncultured bacterium
4d4424a4df2a903d3eb0befd13ddc8ef	ASV_456	Bacteria	Actinobacteria	Coriobacteriia	Coriobacteriales	Atopobiaceae	Olsenella	bacterium OL-1
c0c755f87be3cb90ac70374162902298	ASV_457	Bacteria	Actinobacteria	Coriobacteriia	Coriobacteriales	Atopobiaceae	Olsenella	uncultured bacterium
95dcee1a654a7a05af272318de30e085	ASV_458	Bacteria	Actinobacteria	Coriobacteriia	Coriobacteriales	Atopobiaceae	Olsenella	NA
0613cb74db31da6565ab979f9e1c9231	ASV_459	Bacteria	Actinobacteria	Coriobacteriia	Coriobacteriales	Atopobiaceae	Olsenella	uncultured rumen bacterium
e21bbd8ef6d7ed9419793c710f3b78d8	ASV_460	Bacteria	Actinobacteria	Coriobacteriia	Coriobacteriales	Atopobiaceae	Olsenella	uncultured rumen bacterium
f146d4ab4b3c0c1e741fb03b07f4ffac	ASV_461	Bacteria	Actinobacteria	Coriobacteriia	Coriobacteriales	Atopobiaceae	Olsenella	uncultured rumen bacterium
55c083e86eb6cb5d3f0ec4dd3852471f	ASV_462	Bacteria	Actinobacteria	Coriobacteriia	Coriobacteriales	Atopobiaceae	Olsenella	uncultured rumen bacterium
7fe2c960c569b2aaabcc1e03907eedab	ASV_463	Bacteria	Actinobacteria	Coriobacteriia	Coriobacteriales	Atopobiaceae	Olsenella	NA
d5184090af41259eac7d3eb7c79d7ec5	ASV_464	Bacteria	Actinobacteria	Coriobacteriia	Coriobacteriales	Atopobiaceae	Olsenella	uncultured rumen bacterium
db83e5f0ddd114901469a65f16482c04	ASV_465	Bacteria	Actinobacteria	Coriobacteriia	Coriobacteriales	Atopobiaceae	Olsenella	NA
328b73ae0bcd2e04e14f38fe13d9cbfc	ASV_466	Bacteria	Actinobacteria	Coriobacteriia	Coriobacteriales	Atopobiaceae	Olsenella	NA
746af977e4c99f708d857a5c811838c2	ASV_467	Bacteria	Actinobacteria	Coriobacteriia	Coriobacteriales	Atopobiaceae	Atopobium	NA
7b3047940d57118747dcbfb1f132e989	ASV_468	Bacteria	Actinobacteria	Coriobacteriia	Coriobacteriales	Atopobiaceae	Olsenella	NA
a2247fa7504aff57ab94a16121bf0dc4	ASV_469	Bacteria	Actinobacteria	Coriobacteriia	Coriobacteriales	Atopobiaceae	Atopobium	uncultured rumen bacterium
ccac90a1c49aa67fc586e92e0a104db1	ASV_470	Bacteria	Actinobacteria	Coriobacteriia	Coriobacteriales	Atopobiaceae	Atopobium	NA
262abc92c2cb1915a3ebcf3b031183b3	ASV_471	Bacteria	Actinobacteria	Coriobacteriia	Coriobacteriales	Atopobiaceae	Atopobium	uncultured rumen bacterium
e569e689923ffe5013bb76391a424cb5	ASV_472	Bacteria	Actinobacteria	Coriobacteriia	Coriobacteriales	Atopobiaceae	Atopobium	uncultured rumen bacterium
64c22e58cdcc4cd0b572f0a8fadca8f1	ASV_473	Bacteria	Spirochaetes	Leptospirae	Leptospirales	Leptospiraceae	RBG-16-49-21	uncultured bacterium
3f3e2cc338182e96ae16f891da14bc44	ASV_474	Bacteria	Spirochaetes	Leptospirae	Leptospirales	Leptospiraceae	RBG-16-49-21	uncultured bacterium
e0393a0ee7bfee21edbce94f08deab05	ASV_475	Bacteria	Spirochaetes	Leptospirae	Leptospirales	Leptospiraceae	RBG-16-49-21	uncultured bacterium
b3aca4a62b49e130bd87162ba29a6b49	ASV_476	Bacteria	Spirochaetes	Leptospirae	Leptospirales	Leptospiraceae	RBG-16-49-21	uncultured bacterium
e14d1739b90df3c9f2b8b75b5333bef1	ASV_477	Bacteria	Planctomycetes	Pla4 lineage	uncultured rumen bacterium	uncultured rumen bacterium	uncultured rumen bacterium	uncultured rumen bacterium
1fe08b73b2ad1797325012fa8470aa51	ASV_478	Bacteria	Spirochaetes	Spirochaetia	Spirochaetales	Spirochaetaceae	NA	NA
bd46c4a0e306cf516f23c7fbe749737f	ASV_479	Bacteria	Spirochaetes	Spirochaetia	Spirochaetales	Spirochaetaceae	Sediminispirochaeta	Spirochaeta sp. canine oral taxon 314
1905417360b2b88806749dbdfcab3247	ASV_480	Bacteria	Spirochaetes	Spirochaetia	Spirochaetales	Spirochaetaceae	Sediminispirochaeta	Spirochaeta sp. canine oral taxon 314
562fd8178c0a51511c77f7efc509d736	ASV_481	Bacteria	Spirochaetes	Spirochaetia	Spirochaetales	Spirochaetaceae	Sediminispirochaeta	Spirochaeta sp. canine oral taxon 314
836ef3ff969e8702371ee33b82714dba	ASV_482	Bacteria	Spirochaetes	Spirochaetia	Spirochaetales	Spirochaetaceae	Sediminispirochaeta	Spirochaeta sp. canine oral taxon 314
dff92162fa8eba63a9257064a4d36273	ASV_483	Bacteria	Spirochaetes	Spirochaetia	Spirochaetales	Spirochaetaceae	Sediminispirochaeta	Spirochaeta sp. canine oral taxon 314
f2763064f80f6522ef2cf0db8544816a	ASV_484	Bacteria	Spirochaetes	Spirochaetia	Spirochaetales	Spirochaetaceae	Treponema 2	uncultured bacterium
95a4aa5c03ff698412a86ff7cfcc64d2	ASV_485	Bacteria	Spirochaetes	Spirochaetia	Spirochaetales	Spirochaetaceae	Treponema 2	uncultured bacterium
69e87ac91763cb43f7f17fbf01fb5d59	ASV_486	Bacteria	Spirochaetes	Spirochaetia	Spirochaetales	Spirochaetaceae	Treponema 2	uncultured bacterium
a1f9a6b7bb17392d31c9f7845c1a1d2e	ASV_487	Bacteria	Spirochaetes	Spirochaetia	Spirochaetales	Spirochaetaceae	Treponema 2	uncultured rumen bacterium
8b32db9d04d782860d81f3052031e135	ASV_488	Bacteria	Spirochaetes	Spirochaetia	Spirochaetales	Spirochaetaceae	Treponema 2	uncultured rumen bacterium
286ed49c78e6bb0019ed0ecc754c0a57	ASV_489	Bacteria	Spirochaetes	Spirochaetia	Spirochaetales	Spirochaetaceae	Treponema 2	uncultured Spirochaetaceae bacterium
6143640847dde17eb9229750e15f27ab	ASV_490	Bacteria	Spirochaetes	Spirochaetia	Spirochaetales	Spirochaetaceae	Treponema 2	uncultured bacterium
a8279cffd3a83eed2317c0aad246704e	ASV_491	Bacteria	Spirochaetes	Spirochaetia	Spirochaetales	Spirochaetaceae	Treponema 2	Treponema sp. RM54
ae3e689da0f50bb50f1bc4c1cdd5d6d9	ASV_492	Bacteria	Spirochaetes	Spirochaetia	Spirochaetales	Spirochaetaceae	Treponema 2	uncultured rumen bacterium
285bf4e9047c276f74b1164fc630970b	ASV_493	Bacteria	Spirochaetes	Spirochaetia	Spirochaetales	Spirochaetaceae	Treponema 2	uncultured rumen bacterium
ea33c444a03a25a50d300301a759fe67	ASV_494	Bacteria	Spirochaetes	Spirochaetia	Spirochaetales	Spirochaetaceae	Treponema 2	uncultured bacterium
533f10029425abab9d4cbd487e1de61e	ASV_495	Bacteria	Spirochaetes	Spirochaetia	Spirochaetales	Spirochaetaceae	Treponema 2	uncultured bacterium
32b362d7d84b16f943cc912ceb64c815	ASV_496	Bacteria	Spirochaetes	Spirochaetia	Spirochaetales	Spirochaetaceae	Treponema 2	uncultured bacterium
bb1629fdf7bd478c579bd4b1eb28887f	ASV_497	Bacteria	Spirochaetes	Spirochaetia	Spirochaetales	Spirochaetaceae	Treponema 2	uncultured bacterium
0e4a823ea1b1ffd2ed420044117b0e5c	ASV_498	Bacteria	Spirochaetes	Spirochaetia	Spirochaetales	Spirochaetaceae	Treponema 2	NA
3254e5ca5127d1f9af9c791a88abea95	ASV_499	Bacteria	Spirochaetes	Spirochaetia	Spirochaetales	Spirochaetaceae	Treponema 2	uncultured bacterium
fd8f0f24c9291a726e860b8a8d82b1b7	ASV_500	Bacteria	Spirochaetes	Spirochaetia	Spirochaetales	Spirochaetaceae	Treponema 2	uncultured rumen bacterium
ea07e64c8db39404fad1fabaad80e71e	ASV_501	Bacteria	Spirochaetes	Spirochaetia	Spirochaetales	Spirochaetaceae	Treponema 2	uncultured rumen bacterium
da9ef77b2f47bbc0c5b36c63d097bde0	ASV_502	Bacteria	Spirochaetes	Spirochaetia	Spirochaetales	Spirochaetaceae	Treponema 2	uncultured rumen bacterium
e9f1d9b9c48f2643f93ab81cc39f3cd9	ASV_503	Bacteria	Spirochaetes	Spirochaetia	Spirochaetales	Spirochaetaceae	Treponema 2	uncultured rumen bacterium
b44c41cc3124c3a79afeb7da98003861	ASV_504	Bacteria	Spirochaetes	Spirochaetia	Spirochaetales	Spirochaetaceae	Treponema 2	uncultured rumen bacterium
5c64eb06fe374e454a1900d3e5979ca1	ASV_505	Bacteria	Spirochaetes	Spirochaetia	Spirochaetales	Spirochaetaceae	Treponema 2	uncultured rumen bacterium
f8eedba61ccd9ef3d21e0f7ea3853902	ASV_506	Bacteria	Spirochaetes	Spirochaetia	Spirochaetales	Spirochaetaceae	Treponema 2	uncultured rumen bacterium
9e52238a683c278ad766cd5eb4635885	ASV_507	Bacteria	Spirochaetes	Spirochaetia	Spirochaetales	Spirochaetaceae	Treponema 2	uncultured rumen bacterium
29f9c5add70fee115707c443a477f7a8	ASV_508	Bacteria	Spirochaetes	Spirochaetia	Spirochaetales	Spirochaetaceae	Treponema 2	uncultured rumen bacterium
3e4e6e115b7857aded23e273eee01121	ASV_509	Bacteria	Spirochaetes	Spirochaetia	Spirochaetales	Spirochaetaceae	Treponema 2	uncultured rumen bacterium
c608bdeb6e695319a31d331443564510	ASV_510	Bacteria	Spirochaetes	Spirochaetia	Spirochaetales	Spirochaetaceae	Treponema 2	uncultured rumen bacterium
817a076f89bdef43e407b9481a46f09c	ASV_511	Bacteria	Spirochaetes	Spirochaetia	Spirochaetales	Spirochaetaceae	Treponema 2	uncultured rumen bacterium
1f2230ec0fda1282974b1ab828863a4d	ASV_512	Bacteria	Spirochaetes	Spirochaetia	Spirochaetales	Spirochaetaceae	Treponema 2	uncultured rumen bacterium
d8017c623bd3bc9e895e8b07080ee4a7	ASV_513	Bacteria	Spirochaetes	Spirochaetia	Spirochaetales	Spirochaetaceae	Treponema 2	uncultured rumen bacterium
724ad7e697d9a9f5d4380350fa441db1	ASV_514	Bacteria	Spirochaetes	Spirochaetia	Spirochaetales	Spirochaetaceae	Treponema 2	uncultured rumen bacterium
08d63cf725cac698d9d6ead43a9cb8d2	ASV_515	Bacteria	Spirochaetes	Spirochaetia	Spirochaetales	Spirochaetaceae	Treponema 2	uncultured rumen bacterium
4875d0a7bba1427df58c3f93c3a68cae	ASV_516	Bacteria	Spirochaetes	Spirochaetia	Spirochaetales	Spirochaetaceae	Treponema 2	Treponema bryantii
429aaccedea117783b28d125ddb716e3	ASV_517	Bacteria	Spirochaetes	Spirochaetia	Spirochaetales	Spirochaetaceae	Treponema 2	uncultured rumen bacterium
dae5561a36d4e8368e781429f797f8d6	ASV_518	Bacteria	Spirochaetes	Spirochaetia	Spirochaetales	Spirochaetaceae	Treponema 2	bacterium MD2012
f50886265c7f3174a6dc42de1ebfbdb4	ASV_519	Bacteria	Spirochaetes	Spirochaetia	Spirochaetales	Spirochaetaceae	Treponema 2	NA
df906c11ee2b29f0fdf851a4d1ba071c	ASV_520	Bacteria	Spirochaetes	Spirochaetia	Spirochaetales	Spirochaetaceae	Treponema 2	NA
ce015d3ab386ed845f70c6d981d6ec28	ASV_521	Bacteria	Spirochaetes	Spirochaetia	Spirochaetales	Spirochaetaceae	Treponema 2	NA
73c950addd2b7f21192d4047087e380a	ASV_522	Bacteria	Spirochaetes	Spirochaetia	Spirochaetales	Spirochaetaceae	Treponema 2	Treponema bryantii
12257a52d186f4ba4c343d6ee3feb28e	ASV_523	Bacteria	Spirochaetes	Spirochaetia	Spirochaetales	Spirochaetaceae	Treponema 2	NA
87a8e05b39bdf3b2748cb0a2a2600fef	ASV_524	Bacteria	Spirochaetes	Spirochaetia	Spirochaetales	Spirochaetaceae	Treponema 2	NA
90bd1b3887e467e711e3d165ff9b5ec5	ASV_525	Bacteria	Spirochaetes	Spirochaetia	Spirochaetales	Spirochaetaceae	Treponema 2	NA
d3bfdfd3c55ac4ca64b434450cfd68f9	ASV_526	Bacteria	Spirochaetes	Spirochaetia	Spirochaetales	Spirochaetaceae	Treponema 2	Treponema bryantii
066e0678037801e7c58e21dd06fbdfe2	ASV_527	Bacteria	Spirochaetes	Spirochaetia	Spirochaetales	Spirochaetaceae	Treponema 2	NA
c5cd3b95724670b053526df5675cc1c0	ASV_528	Bacteria	Spirochaetes	Spirochaetia	Spirochaetales	Spirochaetaceae	Treponema 2	NA
9753d6aee92d0a449945916b67705b48	ASV_529	Bacteria	Spirochaetes	Spirochaetia	Spirochaetales	Spirochaetaceae	Treponema 2	Treponema bryantii
b98df7b5d29a829ccaddf660c50c9c93	ASV_530	Bacteria	Spirochaetes	Spirochaetia	Spirochaetales	Spirochaetaceae	Treponema 2	NA
f21eef62f94ea771138219bbaffdeba5	ASV_531	Bacteria	Spirochaetes	Spirochaetia	Spirochaetales	Spirochaetaceae	Treponema 2	NA
38596e9679ce57007ba5dbb7c58235aa	ASV_532	Bacteria	Spirochaetes	Spirochaetia	Spirochaetales	Spirochaetaceae	Treponema 2	NA
93281e232d64e181142fc4916c01f3dc	ASV_533	Bacteria	Spirochaetes	Spirochaetia	Spirochaetales	Spirochaetaceae	Treponema 2	Treponema bryantii
c7bae77274a86c5bd469217b762f7119	ASV_534	Bacteria	Spirochaetes	Spirochaetia	Spirochaetales	Spirochaetaceae	Treponema 2	Treponema bryantii
3b8430c1a9edbcdc497e731b12ca21c1	ASV_535	Bacteria	Spirochaetes	Spirochaetia	Spirochaetales	Spirochaetaceae	Treponema 2	Treponema bryantii
bd63f425571caed1468c444d8360454a	ASV_536	Bacteria	Spirochaetes	Spirochaetia	Spirochaetales	Spirochaetaceae	Treponema 2	NA
93cadf7dd36e0f9a002aa92128995b61	ASV_537	Bacteria	Spirochaetes	Spirochaetia	Spirochaetales	Spirochaetaceae	Treponema 2	unidentified rumen bacterium RC1
ea9299d5c972e417ecf18577376152f1	ASV_538	Bacteria	Spirochaetes	Spirochaetia	Spirochaetales	Spirochaetaceae	Treponema 2	NA
0fb56ffc6841321471ee6af06eae6e81	ASV_539	Bacteria	Spirochaetes	Spirochaetia	Spirochaetales	Spirochaetaceae	Treponema 2	NA
7329ccf4a4845e5cfe6b95e255f7e68c	ASV_540	Bacteria	Spirochaetes	Spirochaetia	Spirochaetales	Spirochaetaceae	Treponema 2	NA
9f346135a721ebf99b307e551132b137	ASV_541	Bacteria	Spirochaetes	Spirochaetia	Spirochaetales	Spirochaetaceae	Treponema 2	NA
96f7031fa62c9da47f8db6cde0d636e0	ASV_542	Bacteria	Spirochaetes	Spirochaetia	Spirochaetales	Spirochaetaceae	Treponema 2	NA
3780800c81d39b0dc7f8bbc2470d472f	ASV_543	Bacteria	Spirochaetes	Spirochaetia	Spirochaetales	Spirochaetaceae	Treponema 2	uncultured rumen bacterium
12f6c18033a87bfb5f0553e9f838e1eb	ASV_544	Bacteria	Spirochaetes	Spirochaetia	Spirochaetales	Spirochaetaceae	Treponema 2	uncultured rumen bacterium
8a3f1915304f78f8ddde778111c6c225	ASV_545	Bacteria	Spirochaetes	Spirochaetia	Spirochaetales	Spirochaetaceae	Treponema 2	uncultured rumen bacterium
bdc4c2aedc51d85d4b33bb66f861bd7c	ASV_546	Bacteria	Spirochaetes	Spirochaetia	Spirochaetales	Spirochaetaceae	Treponema 2	uncultured rumen bacterium
520cc26a1bc848a824d15df644ac40cf	ASV_547	Bacteria	Spirochaetes	Spirochaetia	Spirochaetales	Spirochaetaceae	Treponema 2	uncultured rumen bacterium
ea41b9a8460bcb65fc7a80a075201f2c	ASV_548	Bacteria	Spirochaetes	Spirochaetia	Spirochaetales	Spirochaetaceae	Treponema 2	uncultured rumen bacterium
7ca81686d2e6b6b44636cf778aa06d73	ASV_549	Bacteria	Spirochaetes	Spirochaetia	Spirochaetales	Spirochaetaceae	Treponema 2	uncultured Treponema sp.
0233d6a9d4638a61a9b7d131e5c0f469	ASV_550	Bacteria	Spirochaetes	Spirochaetia	Spirochaetales	Spirochaetaceae	Treponema 2	uncultured rumen bacterium
f248a28f9d0ebce00335300c40d55f70	ASV_551	Bacteria	Spirochaetes	Spirochaetia	Spirochaetales	Spirochaetaceae	Treponema 2	uncultured rumen bacterium
a0c89d28212c51f959ac44a317be7e7d	ASV_552	Bacteria	Spirochaetes	Spirochaetia	Spirochaetales	Spirochaetaceae	Treponema 2	uncultured bacterium
3dd726d90b19e7dc3231a7106d8c8089	ASV_553	Bacteria	Spirochaetes	Spirochaetia	Spirochaetales	Spirochaetaceae	Treponema 2	uncultured bacterium
7abaddf78aa9f9283827d3f9ce87240e	ASV_554	Bacteria	Spirochaetes	Spirochaetia	Spirochaetales	Spirochaetaceae	Treponema 2	uncultured bacterium
69968205ccf6bb167b4a7030f9e8f4d1	ASV_555	Bacteria	Spirochaetes	Spirochaetia	Spirochaetales	Spirochaetaceae	Treponema 2	uncultured bacterium
c50898ff9790ef137dbac53b6743a42a	ASV_556	Bacteria	Spirochaetes	Spirochaetia	Spirochaetales	Spirochaetaceae	Treponema 2	uncultured bacterium
c431bcb5ff3b4bb467cabba577a433e2	ASV_557	Bacteria	Spirochaetes	Spirochaetia	Spirochaetales	Spirochaetaceae	Treponema 2	uncultured bacterium
c0833ebf454be06b5133bfea73689ef4	ASV_558	Bacteria	Spirochaetes	Spirochaetia	Spirochaetales	Spirochaetaceae	Treponema 2	uncultured bacterium
526372b812b89696a3080d071dcc341b	ASV_559	Bacteria	Spirochaetes	Spirochaetia	Spirochaetales	Spirochaetaceae	Treponema 2	uncultured bacterium
8a8a18ea5d7028620385101d3d412af6	ASV_560	Bacteria	Spirochaetes	Spirochaetia	Spirochaetales	Spirochaetaceae	Treponema 2	NA
66272097982550f6bfe13e3bcb6dfba2	ASV_561	Bacteria	Spirochaetes	Spirochaetia	Spirochaetales	Spirochaetaceae	Treponema 2	uncultured bacterium
9408e81aa74d6780f30d843b2c4e7fd6	ASV_562	Bacteria	Spirochaetes	Spirochaetia	Spirochaetales	Spirochaetaceae	Treponema 2	uncultured rumen bacterium
777ea480660ddd7f4d08928f4ecf6e83	ASV_563	Bacteria	Spirochaetes	Spirochaetia	Spirochaetales	Spirochaetaceae	Treponema 2	bacterium WCE3006
e202674b9190341484348341807ada26	ASV_564	Bacteria	Spirochaetes	Spirochaetia	Spirochaetales	Spirochaetaceae	Treponema 2	NA
21d9eaeefa64aa25a1e1c7327ec5104a	ASV_565	Bacteria	Spirochaetes	Spirochaetia	Spirochaetales	Spirochaetaceae	Treponema 2	uncultured Treponema sp.
3adbc9ff30671c6b7ffc935e038ece7e	ASV_566	Bacteria	Spirochaetes	Spirochaetia	Spirochaetales	Spirochaetaceae	Treponema 2	NA
a1494f3e24354724d9eeaf4b35d1d389	ASV_567	Bacteria	Spirochaetes	Spirochaetia	Spirochaetales	Spirochaetaceae	Treponema 2	Treponema sp. OC1
431555785a1ef410b2a259e24dfdaade	ASV_568	Bacteria	Spirochaetes	Spirochaetia	Spirochaetales	Spirochaetaceae	Treponema 2	uncultured bacterium
f715f582ecd0e4ceeba4959ef5fb1aac	ASV_569	Bacteria	Spirochaetes	Spirochaetia	Spirochaetales	Spirochaetaceae	Treponema 2	uncultured rumen bacterium
74d116aed7156bdf707450f72668d7bc	ASV_570	Bacteria	Spirochaetes	Spirochaetia	Spirochaetales	Spirochaetaceae	Treponema 2	uncultured Spirochaeta sp.
42b452114497ca4c435eb80c78041394	ASV_571	Bacteria	Spirochaetes	Spirochaetia	Spirochaetales	Spirochaetaceae	Treponema 2	uncultured rumen bacterium
13779a4a5116a0a28ce488c18a7b1891	ASV_572	Bacteria	Spirochaetes	Spirochaetia	Spirochaetales	Spirochaetaceae	Treponema 2	uncultured bacterium
81217fc0b1199823d51d9445186e788f	ASV_573	Bacteria	Spirochaetes	Spirochaetia	Spirochaetales	Spirochaetaceae	Treponema 2	uncultured bacterium
4321bfd2c407d15d41c3ca0ff2db6039	ASV_574	Bacteria	Spirochaetes	Spirochaetia	Spirochaetales	Spirochaetaceae	Treponema 2	Treponema sp. S
cd465b89efcdc103e7f381756b075a2f	ASV_575	Bacteria	Spirochaetes	Spirochaetia	Spirochaetales	Spirochaetaceae	Treponema 2	Treponema sp. S
0d68806393cc19f01ad43030d92ac18f	ASV_576	Bacteria	Spirochaetes	Spirochaetia	Spirochaetales	Spirochaetaceae	Treponema 2	Treponema sp. S
3387a4c2514f36e44cc1d6468d3207c7	ASV_577	Bacteria	Spirochaetes	Spirochaetia	Spirochaetales	Spirochaetaceae	Treponema 2	Treponema sp. AC3
65124f6f28a20fe77ce19aaba9753b3f	ASV_578	Bacteria	Spirochaetes	Spirochaetia	Spirochaetales	Spirochaetaceae	Treponema 2	Treponema saccharophilum DSM 2985
ab3415d9a804f338386ac163d1c1891a	ASV_579	Bacteria	Spirochaetes	Spirochaetia	Spirochaetales	Spirochaetaceae	Treponema 2	Treponema saccharophilum DSM 2985
426a1b0c36b4ccd4e5d6bde17ffd5164	ASV_580	Bacteria	Spirochaetes	Spirochaetia	Spirochaetales	Spirochaetaceae	Treponema 2	Treponema saccharophilum DSM 2985
b651402a61a5737aade7385b4d941128	ASV_581	Bacteria	Spirochaetes	Spirochaetia	Spirochaetales	Spirochaetaceae	Treponema 2	Treponema sp. PT3
d448c791de70155d97a1f024ed488c30	ASV_582	Bacteria	Spirochaetes	Spirochaetia	Spirochaetales	Spirochaetaceae	Treponema 2	Treponema sp. PT3
f85053d92bef407d8bc900a7fd63c70b	ASV_583	Bacteria	Spirochaetes	Spirochaetia	Spirochaetales	Spirochaetaceae	Treponema 2	NA
d006fc969ce82b8cdfe7623fafde8f76	ASV_584	Bacteria	Spirochaetes	Spirochaetia	Spirochaetales	Spirochaetaceae	Sphaerochaeta	uncultured Spirochaeta sp.
9b60d9b267e227b3da9201cc2a8065f2	ASV_585	Bacteria	Spirochaetes	Spirochaetia	Spirochaetales	Spirochaetaceae	Sphaerochaeta	uncultured Spirochaeta sp.
1187678b534fd41049ab2bb0eef85fd3	ASV_586	Bacteria	Spirochaetes	Spirochaetia	Spirochaetales	Spirochaetaceae	Sediminispirochaeta	uncultured rumen bacterium
f919882b06df30e941657f754027783d	ASV_587	Bacteria	Spirochaetes	Spirochaetia	Spirochaetales	Spirochaetaceae	Sediminispirochaeta	uncultured rumen bacterium
7b842615acd41b38a61d641712376b8c	ASV_588	Bacteria	Spirochaetes	Spirochaetia	Spirochaetales	Spirochaetaceae	Sediminispirochaeta	uncultured rumen bacterium
463c060641d2f8aea694c13edfb063be	ASV_589	Bacteria	Spirochaetes	Spirochaetia	Spirochaetales	Spirochaetaceae	Sediminispirochaeta	uncultured Spirochaeta sp.
5e11ad9b1b60452ddfe01409407dd190	ASV_590	Bacteria	Spirochaetes	Spirochaetia	Spirochaetales	Spirochaetaceae	Sediminispirochaeta	uncultured Spirochaeta sp.
3e017d920df116ac6564153b8c715658	ASV_591	Bacteria	Spirochaetes	Spirochaetia	Spirochaetales	Spirochaetaceae	Sediminispirochaeta	NA
6a2c276dfb8e17588c8590992125ed0f	ASV_592	Bacteria	Tenericutes	Mollicutes	Izimaplasmatales	NA	NA	NA
51b4d82cf050942aba4c99561294ca65	ASV_593	Bacteria	Tenericutes	Mollicutes	NED5E9	NA	NA	NA
e8afe658b92628434a3e0afa15744593	ASV_594	Bacteria	Tenericutes	Mollicutes	Anaeroplasmatales	Anaeroplasmataceae	Anaeroplasma	uncultured bacterium
9c915cff03cda66ebb5838f507e14363	ASV_595	Bacteria	Tenericutes	Mollicutes	Anaeroplasmatales	Anaeroplasmataceae	Anaeroplasma	uncultured rumen bacterium
046502c3b85bac77999704826ce857b5	ASV_596	Bacteria	Tenericutes	Mollicutes	Anaeroplasmatales	Anaeroplasmataceae	Anaeroplasma	uncultured rumen bacterium
792d71410223ae4399c79523307db86b	ASV_597	Bacteria	Tenericutes	Mollicutes	Anaeroplasmatales	Anaeroplasmataceae	Anaeroplasma	uncultured rumen bacterium
d58dcdd3b7233eade67f0dfd84afe7c3	ASV_598	Bacteria	Tenericutes	Mollicutes	Anaeroplasmatales	Anaeroplasmataceae	Anaeroplasma	uncultured rumen bacterium
09c711790c61327ec1749da619079851	ASV_599	Bacteria	Tenericutes	Mollicutes	Anaeroplasmatales	Anaeroplasmataceae	Anaeroplasma	uncultured rumen bacterium
815cf06b13974b7a8b678547f8f61254	ASV_600	Bacteria	Tenericutes	Mollicutes	Anaeroplasmatales	Anaeroplasmataceae	Anaeroplasma	uncultured rumen bacterium
0194cec3162ac5568331311c5b11ddb3	ASV_601	Bacteria	Tenericutes	Mollicutes	Anaeroplasmatales	Anaeroplasmataceae	Anaeroplasma	uncultured rumen bacterium
6392faccd650df593644be142b425891	ASV_602	Bacteria	Tenericutes	Mollicutes	Anaeroplasmatales	Anaeroplasmataceae	Anaeroplasma	uncultured rumen bacterium
a04f6095a03c1cbab4bf5755977dc164	ASV_603	Bacteria	Tenericutes	Mollicutes	Anaeroplasmatales	Anaeroplasmataceae	Anaeroplasma	uncultured rumen bacterium
09e2d19be5dd95158633b05436fff5ab	ASV_604	Bacteria	Tenericutes	Mollicutes	Anaeroplasmatales	Anaeroplasmataceae	Anaeroplasma	uncultured rumen bacterium
306f1cf1db4c105ec0cb9a3abb1dc07c	ASV_605	Bacteria	Tenericutes	Mollicutes	Anaeroplasmatales	Anaeroplasmataceae	Anaeroplasma	uncultured rumen bacterium
f282338af636c6c927b0c777d56c9605	ASV_606	Bacteria	Tenericutes	Mollicutes	Anaeroplasmatales	Anaeroplasmataceae	Anaeroplasma	Anaeroplasma bactoclasticum
376929cbaa1b72decc3a18bedc3d2b43	ASV_607	Bacteria	Tenericutes	Mollicutes	Anaeroplasmatales	Anaeroplasmataceae	Anaeroplasma	Anaeroplasma bactoclasticum
bb2e48aa51381082d8eedc3c2f38af14	ASV_608	Bacteria	Tenericutes	Mollicutes	Anaeroplasmatales	Anaeroplasmataceae	Anaeroplasma	Anaeroplasma varium
36fe94c72ceab7b2097bced723d6b27f	ASV_609	Bacteria	Tenericutes	Mollicutes	Anaeroplasmatales	Anaeroplasmataceae	Anaeroplasma	uncultured rumen bacterium
5d2486e87d53ca6a2d49cff2ec281828	ASV_610	Bacteria	Tenericutes	Mollicutes	Anaeroplasmatales	Anaeroplasmataceae	Anaeroplasma	uncultured rumen bacterium
b7df63ea08bf51176692095e9077227f	ASV_611	Bacteria	Tenericutes	Mollicutes	Anaeroplasmatales	Anaeroplasmataceae	Anaeroplasma	uncultured rumen bacterium
71096bf061d45a893a30889e06d7dfaa	ASV_612	Bacteria	Tenericutes	Mollicutes	Anaeroplasmatales	Anaeroplasmataceae	Anaeroplasma	uncultured rumen bacterium
5a3a39fba3f8ffbee4f7100df6ae6118	ASV_613	Bacteria	Tenericutes	Mollicutes	Anaeroplasmatales	Anaeroplasmataceae	Anaeroplasma	Anaeroplasma abactoclasticum
888c311d7105a5fda764fb21233087f9	ASV_614	Bacteria	Tenericutes	Mollicutes	Anaeroplasmatales	Anaeroplasmataceae	Anaeroplasma	uncultured rumen bacterium
215c25f6716d7d13d00d8243e2a2218d	ASV_615	Bacteria	Tenericutes	Mollicutes	Anaeroplasmatales	Anaeroplasmataceae	Anaeroplasma	uncultured bacterium
6c0a3cd7b25f9882b594f88b6cdb6164	ASV_616	Bacteria	Tenericutes	Mollicutes	Anaeroplasmatales	Anaeroplasmataceae	Anaeroplasma	uncultured rumen bacterium
cef29396d326084379b4c59b83265e7a	ASV_617	Bacteria	Tenericutes	Mollicutes	Anaeroplasmatales	Anaeroplasmataceae	Anaeroplasma	uncultured rumen bacterium
fe7faee9f7b119735922b3c112ebddb5	ASV_618	Bacteria	Tenericutes	Mollicutes	Anaeroplasmatales	Anaeroplasmataceae	Anaeroplasma	uncultured rumen bacterium
b384c15a63b93eb69d535dc330e4eda1	ASV_619	Bacteria	Tenericutes	Mollicutes	Anaeroplasmatales	Anaeroplasmataceae	Anaeroplasma	uncultured rumen bacterium
aeeef893771fc968606cfb5ab870f92e	ASV_620	Bacteria	Tenericutes	Mollicutes	Izimaplasmatales	uncultured bacterium	uncultured bacterium	uncultured bacterium
dc72c31173a44a20b479e9f11058e0cb	ASV_621	Bacteria	Tenericutes	Mollicutes	Mollicutes RF39	unidentified rumen bacterium RF9	unidentified rumen bacterium RF9	unidentified rumen bacterium RF9
111723c7cfe0485f50c8aac3e02a5d6d	ASV_622	Bacteria	Tenericutes	Mollicutes	Mollicutes RF39	uncultured rumen bacterium	uncultured rumen bacterium	uncultured rumen bacterium
f8f1d4ee4d4cebbb09ecb9fe51982801	ASV_623	Bacteria	Tenericutes	Mollicutes	Mollicutes RF39	NA	NA	NA
d148f21d304a8a158ffc682f1f0321d6	ASV_624	Bacteria	Tenericutes	Mollicutes	Mollicutes RF39	NA	NA	NA
5b0cf30e4780eb1a05f24b769e1f00b3	ASV_625	Bacteria	Tenericutes	Mollicutes	Mollicutes RF39	NA	NA	NA
89fa09121d1eddc4c6fa67248b8c5c0b	ASV_626	Bacteria	Tenericutes	Mollicutes	Mollicutes RF39	NA	NA	NA
ccd1ed2ee92a706dc9b7cbcd26de367f	ASV_627	Bacteria	Tenericutes	Mollicutes	Mollicutes RF39	unidentified rumen bacterium RF39	unidentified rumen bacterium RF39	unidentified rumen bacterium RF39
e22316b73a0341f921a9f93f3b12af22	ASV_628	Bacteria	Tenericutes	Mollicutes	Mollicutes RF39	uncultured rumen bacterium	uncultured rumen bacterium	uncultured rumen bacterium
9cc34e5236a1228d95cf8b19298d3143	ASV_629	Bacteria	Firmicutes	Erysipelotrichia	Erysipelotrichales	Erysipelotrichaceae	[Anaerorhabdus] furcosa group	uncultured rumen bacterium
15165dc1313be5cd106fdc23185f15fc	ASV_630	Bacteria	Firmicutes	Erysipelotrichia	Erysipelotrichales	Erysipelotrichaceae	[Anaerorhabdus] furcosa group	uncultured rumen bacterium
b35298a146fd2bd93bdf111163739ca7	ASV_631	Bacteria	Firmicutes	Erysipelotrichia	Erysipelotrichales	Erysipelotrichaceae	[Anaerorhabdus] furcosa group	uncultured rumen bacterium
eceb3f473e6f0343d104eed76f650a01	ASV_632	Bacteria	Firmicutes	Erysipelotrichia	Erysipelotrichales	Erysipelotrichaceae	[Anaerorhabdus] furcosa group	uncultured rumen bacterium
47648c88ce282fededf023d564634eac	ASV_633	Bacteria	Firmicutes	Erysipelotrichia	Erysipelotrichales	Erysipelotrichaceae	[Anaerorhabdus] furcosa group	uncultured bacterium
a09e3321dad3770ed368d7aa5ec7a2cd	ASV_634	Bacteria	Firmicutes	Erysipelotrichia	Erysipelotrichales	Erysipelotrichaceae	Erysipelotrichaceae UCG-009	uncultured rumen bacterium
b34ce4f73b0a65257a4b364a4f21d419	ASV_635	Bacteria	Firmicutes	Erysipelotrichia	Erysipelotrichales	Erysipelotrichaceae	Erysipelotrichaceae UCG-009	uncultured rumen bacterium
221694b1098684c36acd594c78e110a5	ASV_636	Bacteria	Firmicutes	Erysipelotrichia	Erysipelotrichales	Erysipelotrichaceae	Erysipelotrichaceae UCG-009	uncultured rumen bacterium
81cd172cab4bee47166b87c205a5ccc5	ASV_637	Bacteria	Firmicutes	Erysipelotrichia	Erysipelotrichales	Erysipelotrichaceae	NA	NA
b45f592e79a3c7d2c0e40559d6d58d56	ASV_638	Bacteria	Firmicutes	Erysipelotrichia	Erysipelotrichales	Erysipelotrichaceae	NA	NA
24c98e10514d778485675f6a94ce9cf7	ASV_639	Bacteria	Firmicutes	Erysipelotrichia	Erysipelotrichales	Erysipelotrichaceae	NA	NA
9f0ab32641f481a95bab9ccf7592ac62	ASV_640	Bacteria	Firmicutes	Erysipelotrichia	Erysipelotrichales	Erysipelotrichaceae	Erysipelotrichaceae UCG-008	uncultured bacterium
031d65254a7fe913577beea59d91b6b9	ASV_641	Bacteria	Firmicutes	Erysipelotrichia	Erysipelotrichales	Erysipelotrichaceae	Erysipelotrichaceae UCG-009	uncultured rumen bacterium
f0ff4d5be581b9fb86f3081136709fb6	ASV_642	Bacteria	Firmicutes	Erysipelotrichia	Erysipelotrichales	Erysipelotrichaceae	Erysipelotrichaceae UCG-009	uncultured rumen bacterium
22542f18d00d286d1a4a30ff97cc15f0	ASV_643	Bacteria	Firmicutes	Erysipelotrichia	Erysipelotrichales	Erysipelotrichaceae	Erysipelotrichaceae UCG-009	uncultured rumen bacterium
721cae6f3cd863854713c46f417e7c58	ASV_644	Bacteria	Firmicutes	Erysipelotrichia	Erysipelotrichales	Erysipelotrichaceae	Erysipelotrichaceae UCG-009	uncultured rumen bacterium
6b08cea163c5044d9e1c3649d9fe4f92	ASV_645	Bacteria	Firmicutes	Erysipelotrichia	Erysipelotrichales	Erysipelotrichaceae	Erysipelotrichaceae UCG-009	uncultured rumen bacterium
51caf41b69c076362ffc64fd36fa2a2b	ASV_646	Bacteria	Firmicutes	Erysipelotrichia	Erysipelotrichales	Erysipelotrichaceae	Erysipelotrichaceae UCG-009	uncultured rumen bacterium
cc07ff1d2314b9a30647b2f93d1b8b9f	ASV_647	Bacteria	Firmicutes	Erysipelotrichia	Erysipelotrichales	Erysipelotrichaceae	Erysipelotrichaceae UCG-009	uncultured rumen bacterium
de4061157ae321bff9644375b9b4a250	ASV_648	Bacteria	Firmicutes	Erysipelotrichia	Erysipelotrichales	Erysipelotrichaceae	Erysipelotrichaceae UCG-006	uncultured bacterium
8b13195e971f8bd29f0fcde077f5cf36	ASV_649	Bacteria	Firmicutes	Erysipelotrichia	Erysipelotrichales	Erysipelotrichaceae	Erysipelotrichaceae UCG-009	uncultured rumen bacterium
5a1b46d6b74a0f90c551874faed759d9	ASV_650	Bacteria	Firmicutes	Erysipelotrichia	Erysipelotrichales	Erysipelotrichaceae	Erysipelotrichaceae UCG-009	uncultured rumen bacterium
4850bc06756a8148df340d38492c5ba6	ASV_651	Bacteria	Firmicutes	Erysipelotrichia	Erysipelotrichales	Erysipelotrichaceae	Solobacterium	NA
9dde45d3d973f50aa04cac02c5de2ca1	ASV_652	Bacteria	Firmicutes	Erysipelotrichia	Erysipelotrichales	Erysipelotrichaceae	Solobacterium	Erysipelotrichaceae bacterium NK3D112
236e36299418a527b6628605134fdf0c	ASV_653	Bacteria	Firmicutes	Erysipelotrichia	Erysipelotrichales	Erysipelotrichaceae	Solobacterium	uncultured rumen bacterium
9564ccd47888563e98cff86541a77f7d	ASV_654	Bacteria	Firmicutes	Erysipelotrichia	Erysipelotrichales	Erysipelotrichaceae	Solobacterium	uncultured rumen bacterium
7dfd0575e27798926bec5cb64aa8b2e9	ASV_655	Bacteria	Firmicutes	Erysipelotrichia	Erysipelotrichales	Erysipelotrichaceae	Solobacterium	uncultured rumen bacterium
f10411e91fdacdf2bc841297843a8576	ASV_656	Bacteria	Firmicutes	Erysipelotrichia	Erysipelotrichales	Erysipelotrichaceae	Solobacterium	uncultured rumen bacterium
9cb218aa0ec89ee4a2b709a3ebc256bb	ASV_657	Bacteria	Firmicutes	Erysipelotrichia	Erysipelotrichales	Erysipelotrichaceae	Solobacterium	NA
0e37d1e956a623f2e524b660ccc27139	ASV_658	Bacteria	Firmicutes	Erysipelotrichia	Erysipelotrichales	Erysipelotrichaceae	Solobacterium	uncultured rumen bacterium
c78220390928afc2391e97a20e3416db	ASV_659	Bacteria	Firmicutes	Erysipelotrichia	Erysipelotrichales	Erysipelotrichaceae	NA	NA
92f3e7863a0a3928a1fc48e77a7fbdec	ASV_660	Bacteria	Firmicutes	Erysipelotrichia	Erysipelotrichales	Erysipelotrichaceae	NA	NA
7955a0d910892ef9ba1328da4e32fa30	ASV_661	Bacteria	Firmicutes	Erysipelotrichia	Erysipelotrichales	Erysipelotrichaceae	NA	NA
5e997e2586db2c8bdaba9083f2a147ac	ASV_662	Bacteria	Firmicutes	Erysipelotrichia	Erysipelotrichales	Erysipelotrichaceae	NA	NA
24b5eaaa841850d18b0626ecf21988d3	ASV_663	Bacteria	Firmicutes	Erysipelotrichia	Erysipelotrichales	Erysipelotrichaceae	Solobacterium	uncultured rumen bacterium
cead7f788fb80c9899bcdaf5066b8562	ASV_664	Bacteria	Firmicutes	Erysipelotrichia	Erysipelotrichales	Erysipelotrichaceae	Solobacterium	uncultured rumen bacterium
df70319cbb7dc9b4d3aee07f60dda1b1	ASV_665	Bacteria	Firmicutes	Erysipelotrichia	Erysipelotrichales	Erysipelotrichaceae	Solobacterium	uncultured rumen bacterium
200cfd4f9bff923e8d27ad08664ea4d2	ASV_666	Bacteria	Firmicutes	Erysipelotrichia	Erysipelotrichales	Erysipelotrichaceae	NA	NA
8a3757eca9e97ff1c4b7e0c8b77af630	ASV_667	Bacteria	Firmicutes	Erysipelotrichia	Erysipelotrichales	Erysipelotrichaceae	NA	NA
312856e38e6acb395b635b7aeeab00ec	ASV_668	Bacteria	Firmicutes	Erysipelotrichia	Erysipelotrichales	Erysipelotrichaceae	Catenisphaera	NA
c5ae7d7e143b9669c52f2fdbb45a958d	ASV_669	Bacteria	Firmicutes	Erysipelotrichia	Erysipelotrichales	Erysipelotrichaceae	Catenisphaera	NA
e67048c18f5d74ebe13a47ec14910d85	ASV_670	Bacteria	Firmicutes	Erysipelotrichia	Erysipelotrichales	Erysipelotrichaceae	Catenisphaera	uncultured rumen bacterium
8b6444f815b93bfef7b0c26667ca1618	ASV_671	Bacteria	Firmicutes	Erysipelotrichia	Erysipelotrichales	Erysipelotrichaceae	Catenisphaera	NA
4414a3e723fe3470bfde67403fe78ced	ASV_672	Bacteria	Firmicutes	Erysipelotrichia	Erysipelotrichales	Erysipelotrichaceae	uncultured	uncultured rumen bacterium
a4c46e9ea6daf8286a875f9949d42816	ASV_673	Bacteria	Firmicutes	Erysipelotrichia	Erysipelotrichales	Erysipelotrichaceae	uncultured	uncultured rumen bacterium
04e4f442ab4f393294039d2bdc8de8ce	ASV_674	Bacteria	Firmicutes	Erysipelotrichia	Erysipelotrichales	Erysipelotrichaceae	uncultured	uncultured rumen bacterium
06355b6c69ce3fbc767d9592980f405e	ASV_675	Bacteria	Firmicutes	Erysipelotrichia	Erysipelotrichales	Erysipelotrichaceae	uncultured	uncultured rumen bacterium
e7936d9d50df0deb0a38ecc74b7ba448	ASV_676	Bacteria	Firmicutes	Erysipelotrichia	Erysipelotrichales	Erysipelotrichaceae	uncultured	uncultured rumen bacterium
f5e5e68c267a6a6100f997f547e223fd	ASV_677	Bacteria	Firmicutes	Erysipelotrichia	Erysipelotrichales	Erysipelotrichaceae	uncultured	uncultured rumen bacterium
bd3e4b2aa0b1482d2347dec44471a39f	ASV_678	Bacteria	Firmicutes	Erysipelotrichia	Erysipelotrichales	Erysipelotrichaceae	uncultured	uncultured rumen bacterium
db124cbf0ed406b71a1f9248c6a6638a	ASV_679	Bacteria	Firmicutes	Erysipelotrichia	Erysipelotrichales	Erysipelotrichaceae	uncultured	uncultured rumen bacterium
7d25d1c70ce1e501b1b8017a8cba6ad6	ASV_680	Bacteria	Firmicutes	Erysipelotrichia	Erysipelotrichales	Erysipelotrichaceae	uncultured	uncultured rumen bacterium
4a32ac4f3063acebcd8ef5e3fec55fca	ASV_681	Bacteria	Firmicutes	Erysipelotrichia	Erysipelotrichales	Erysipelotrichaceae	uncultured	uncultured rumen bacterium
5f11fc3f26b135df78b369870d80a289	ASV_682	Bacteria	Firmicutes	Erysipelotrichia	Erysipelotrichales	Erysipelotrichaceae	uncultured	uncultured rumen bacterium
d7bd09742ee2aef15911cb7222da40e4	ASV_683	Bacteria	Firmicutes	Erysipelotrichia	Erysipelotrichales	Erysipelotrichaceae	uncultured	uncultured rumen bacterium
897f74aada8cf867e8d634fdc2e22108	ASV_684	Bacteria	Firmicutes	Erysipelotrichia	Erysipelotrichales	Erysipelotrichaceae	uncultured	uncultured rumen bacterium
7c41cd547e2dab6058597d83f13fb05b	ASV_685	Bacteria	Firmicutes	Erysipelotrichia	Erysipelotrichales	Erysipelotrichaceae	uncultured	uncultured rumen bacterium
b56479a85ee7f50f7a63460c63f59e9e	ASV_686	Bacteria	Firmicutes	Erysipelotrichia	Erysipelotrichales	Erysipelotrichaceae	uncultured	uncultured rumen bacterium
3e41308e89e8705d6ab76a46c36f9faa	ASV_687	Bacteria	Firmicutes	Erysipelotrichia	Erysipelotrichales	Erysipelotrichaceae	uncultured	uncultured rumen bacterium
c1b1d6ddf40e5c98ba12553b493c7565	ASV_688	Bacteria	Firmicutes	Erysipelotrichia	Erysipelotrichales	Erysipelotrichaceae	uncultured	uncultured rumen bacterium
740df96526e920dc118c10203cf6de66	ASV_689	Bacteria	Firmicutes	Erysipelotrichia	Erysipelotrichales	Erysipelotrichaceae	uncultured	uncultured rumen bacterium
4c6a4265bed1b21a8cf00267d0c05f75	ASV_690	Bacteria	Firmicutes	Erysipelotrichia	Erysipelotrichales	Erysipelotrichaceae	uncultured	uncultured rumen bacterium
f49f96374d2721371960bee950d07673	ASV_691	Bacteria	Firmicutes	Erysipelotrichia	Erysipelotrichales	Erysipelotrichaceae	uncultured	uncultured rumen bacterium
6c16159721c3e5a1872f7050587a0272	ASV_692	Bacteria	Firmicutes	Erysipelotrichia	Erysipelotrichales	Erysipelotrichaceae	uncultured	uncultured rumen bacterium
563ec0f4558d6c0115ae4429808d9c87	ASV_693	Bacteria	Firmicutes	Erysipelotrichia	Erysipelotrichales	Erysipelotrichaceae	uncultured	uncultured rumen bacterium
ea7a0762fc0ec65fcbd5f2af9edd0637	ASV_694	Bacteria	Firmicutes	Erysipelotrichia	Erysipelotrichales	Erysipelotrichaceae	uncultured	uncultured rumen bacterium
c62a733409fe39e7d8adb0a18056ad42	ASV_695	Bacteria	Firmicutes	Erysipelotrichia	Erysipelotrichales	Erysipelotrichaceae	uncultured	uncultured rumen bacterium
d167272afa003d3329e2c314aa701336	ASV_696	Bacteria	Firmicutes	Erysipelotrichia	Erysipelotrichales	Erysipelotrichaceae	uncultured	uncultured rumen bacterium
be87d4f77cc9e5d409816cc63f002191	ASV_697	Bacteria	Firmicutes	Erysipelotrichia	Erysipelotrichales	Erysipelotrichaceae	uncultured	uncultured rumen bacterium
15b331beb0ae4231d50752953f52a241	ASV_698	Bacteria	Firmicutes	Erysipelotrichia	Erysipelotrichales	Erysipelotrichaceae	uncultured	uncultured rumen bacterium
ab2cd76208d0d7527fcc10d2034c5665	ASV_699	Bacteria	Firmicutes	Erysipelotrichia	Erysipelotrichales	Erysipelotrichaceae	uncultured	uncultured rumen bacterium
8c2fb0b1c6ae2c0f38b80a483d104114	ASV_700	Bacteria	Firmicutes	Erysipelotrichia	Erysipelotrichales	Erysipelotrichaceae	uncultured	uncultured rumen bacterium
9493a027f48de83e45cad0edbe4e0e06	ASV_701	Bacteria	Firmicutes	Erysipelotrichia	Erysipelotrichales	Erysipelotrichaceae	uncultured	uncultured rumen bacterium
5d9d165d556c9ebcbd49106c5929c91e	ASV_702	Bacteria	Firmicutes	Erysipelotrichia	Erysipelotrichales	Erysipelotrichaceae	Erysipelotrichaceae UCG-002	uncultured bacterium
f89619530430ca2812f125009a923777	ASV_703	Bacteria	Firmicutes	Erysipelotrichia	Erysipelotrichales	Erysipelotrichaceae	Erysipelotrichaceae UCG-002	uncultured bacterium
bb15c7aeffc22418d3f8e0731f5c506c	ASV_704	Bacteria	Firmicutes	Erysipelotrichia	Erysipelotrichales	Erysipelotrichaceae	Kandleria	Kandleria vitulina
9ac8f46d14d2762d9c8531fc7cc6d23f	ASV_705	Bacteria	Firmicutes	Erysipelotrichia	Erysipelotrichales	Erysipelotrichaceae	Sharpea	uncultured bacterium
1e8d6427229584dc6cfaed94ca7f609e	ASV_706	Bacteria	Firmicutes	Erysipelotrichia	Erysipelotrichales	Erysipelotrichaceae	Sharpea	uncultured bacterium
f7c0aeddd11fa0a2c6f1a38db0781bfe	ASV_707	Bacteria	Firmicutes	Erysipelotrichia	Erysipelotrichales	Erysipelotrichaceae	Erysipelotrichaceae UCG-004	uncultured rumen bacterium
ea5abcfcf0120ea7c9fdb91abc3a043e	ASV_708	Bacteria	Firmicutes	Erysipelotrichia	Erysipelotrichales	Erysipelotrichaceae	Erysipelotrichaceae UCG-004	uncultured bacterium
f9686b53c7f0a4889873af07a0254b09	ASV_709	Bacteria	Firmicutes	Erysipelotrichia	Erysipelotrichales	Erysipelotrichaceae	Erysipelotrichaceae UCG-004	NA
7b3a60b03b82cfdcd3f003e027a5a3d8	ASV_710	Bacteria	Firmicutes	Erysipelotrichia	Erysipelotrichales	Erysipelotrichaceae	Erysipelotrichaceae UCG-004	uncultured rumen bacterium
2ee0130ff0ddd04e816063f5033a1c94	ASV_711	Bacteria	Firmicutes	Erysipelotrichia	Erysipelotrichales	Erysipelotrichaceae	Erysipelotrichaceae UCG-004	NA
f9605842e146838ccf6333da9de36372	ASV_712	Bacteria	Firmicutes	Erysipelotrichia	Erysipelotrichales	Erysipelotrichaceae	Erysipelotrichaceae UCG-004	uncultured rumen bacterium
436e8f9b21771f28839654c1ce308fe8	ASV_713	Bacteria	Firmicutes	Erysipelotrichia	Erysipelotrichales	Erysipelotrichaceae	Erysipelotrichaceae UCG-004	uncultured rumen bacterium
e5a76dbfb23352af32a956f316e2117f	ASV_714	Bacteria	Firmicutes	Erysipelotrichia	Erysipelotrichales	Erysipelotrichaceae	Erysipelotrichaceae UCG-004	uncultured rumen bacterium
91a2ebb1ec2f88e920fe328478b92711	ASV_715	Bacteria	Firmicutes	Erysipelotrichia	Erysipelotrichales	Erysipelotrichaceae	Erysipelotrichaceae UCG-004	uncultured bacterium
25c508bbc2f43c40ba6add0ef64ed9c7	ASV_716	Bacteria	Firmicutes	Erysipelotrichia	Erysipelotrichales	Erysipelotrichaceae	Erysipelotrichaceae UCG-004	uncultured bacterium
8affc753ea7c109ac86dd81269ddb494	ASV_717	Bacteria	Firmicutes	Erysipelotrichia	Erysipelotrichales	Erysipelotrichaceae	Erysipelotrichaceae UCG-004	uncultured rumen bacterium
d7f9c6873cc9263a900e6181a46eafa2	ASV_718	Bacteria	Firmicutes	Erysipelotrichia	Erysipelotrichales	Erysipelotrichaceae	Erysipelotrichaceae UCG-004	gut metagenome
31b3de670de5f9ab1f8e6718bb9d79ea	ASV_719	Bacteria	Firmicutes	Bacilli	Lactobacillales	Streptococcaceae	Streptococcus	NA
b2b9c53c5bdb3bb9d24105b471fa612e	ASV_720	Bacteria	Firmicutes	Bacilli	Lactobacillales	Streptococcaceae	Streptococcus	NA
d9c2a8d723bf98f13cda2bf3f8e8f5ee	ASV_721	Bacteria	Firmicutes	Bacilli	Lactobacillales	Streptococcaceae	Streptococcus	NA
49218fc2a1c26fe1dbb870ed108295fb	ASV_722	Bacteria	Firmicutes	Bacilli	Lactobacillales	Leuconostocaceae	Weissella	NA
f3f0d4ebefc7836c5b501c4ea4de051a	ASV_723	Bacteria	Firmicutes	Bacilli	Lactobacillales	Leuconostocaceae	Weissella	unidentified
f84790a594a301f2d16b8bd42181b20b	ASV_724	Bacteria	Firmicutes	Bacilli	Lactobacillales	Lactobacillaceae	Lactobacillus	Lactobacillus ruminis
cb1e5c8e0fa5f5e29a2a05b986d76142	ASV_725	Bacteria	Firmicutes	Bacilli	Lactobacillales	Lactobacillaceae	Lactobacillus	NA
cbb481ffe6e2a991f5c3c75668a3cbc4	ASV_726	Bacteria	Elusimicrobia	Elusimicrobia	Elusimicrobiales	Elusimicrobiaceae	Elusimicrobium	uncultured bacterium
682f6e09d225579c972950225c63d247	ASV_727	Bacteria	Elusimicrobia	Elusimicrobia	Elusimicrobiales	Elusimicrobiaceae	Elusimicrobium	uncultured bacterium
dbcad6c2dfb2f6776c417853d9763a54	ASV_728	Bacteria	Elusimicrobia	Elusimicrobia	Elusimicrobiales	Elusimicrobiaceae	Elusimicrobium	uncultured bacterium
ce01c2f250eedd7337f64e013e7eaef4	ASV_729	Bacteria	Elusimicrobia	Elusimicrobia	Elusimicrobiales	Elusimicrobiaceae	Elusimicrobium	uncultured bacterium
7d266a6741f248764b1a8eff2440aa30	ASV_730	Bacteria	Elusimicrobia	Elusimicrobia	Elusimicrobiales	Elusimicrobiaceae	Elusimicrobium	uncultured rumen bacterium 4C0d-3
03e373611733985e7916c90faa089702	ASV_731	Bacteria	Elusimicrobia	Elusimicrobia	Elusimicrobiales	Elusimicrobiaceae	Elusimicrobium	NA
799f4ee0123b0f0e0dbe6bf07bda0f6d	ASV_732	Bacteria	Elusimicrobia	Elusimicrobia	Elusimicrobiales	Elusimicrobiaceae	Elusimicrobium	uncultured bacterium
517fdfad4c2b97846be677e90be1e6f4	ASV_733	Bacteria	Elusimicrobia	Elusimicrobia	Elusimicrobiales	Elusimicrobiaceae	Elusimicrobium	uncultured bacterium
881cc6fe70b4d6e68bdf976924509f25	ASV_734	Bacteria	Elusimicrobia	Endomicrobia	Endomicrobiales	Endomicrobiaceae	Candidatus Endomicrobium	uncultured bacterium
2403765d09bec5c1b903d87cf4b2495c	ASV_735	Bacteria	Elusimicrobia	Endomicrobia	Endomicrobiales	Endomicrobiaceae	Candidatus Endomicrobium	uncultured bacterium
9781846d08a16fe4b9a96f9162a877bc	ASV_736	Bacteria	Elusimicrobia	Endomicrobia	Endomicrobiales	Endomicrobiaceae	Candidatus Endomicrobium	uncultured rumen bacterium
a4767d7a326e4476cee086f03e9005fc	ASV_737	Bacteria	Elusimicrobia	Endomicrobia	Endomicrobiales	Endomicrobiaceae	Candidatus Endomicrobium	uncultured rumen bacterium
6fd33024676b935d1db3f0bbad71152c	ASV_738	Bacteria	Elusimicrobia	Endomicrobia	Endomicrobiales	Endomicrobiaceae	Candidatus Endomicrobium	uncultured rumen bacterium
1a42a1df247e70cb1c71bfa0d511ab66	ASV_739	Bacteria	Elusimicrobia	Endomicrobia	Endomicrobiales	Endomicrobiaceae	Candidatus Endomicrobium	uncultured rumen bacterium
2e5ec26c157506f020ecfe9bf4d65ea5	ASV_740	Bacteria	Elusimicrobia	Endomicrobia	Endomicrobiales	Endomicrobiaceae	Candidatus Endomicrobium	uncultured rumen bacterium
db9639b6c2771ce492d2ea8e47acbfab	ASV_741	Bacteria	Elusimicrobia	Endomicrobia	Endomicrobiales	Endomicrobiaceae	Candidatus Endomicrobium	uncultured rumen bacterium
8ce0c68ad6e87389c9c3e46a7da68110	ASV_742	Bacteria	Elusimicrobia	Endomicrobia	Endomicrobiales	Endomicrobiaceae	Candidatus Endomicrobium	uncultured rumen bacterium
26a74207b4257abc187d68b6b94ca064	ASV_743	Bacteria	Elusimicrobia	Endomicrobia	Endomicrobiales	Endomicrobiaceae	Candidatus Endomicrobium	uncultured rumen bacterium
23b9bc5a5cc1940049a08ccecadce000	ASV_744	Bacteria	Elusimicrobia	Endomicrobia	Endomicrobiales	Endomicrobiaceae	Candidatus Endomicrobium	uncultured rumen bacterium
ce55d91a9404fa2378b902dcc8d833d4	ASV_745	Bacteria	Chloroflexi	Anaerolineae	Anaerolineales	Anaerolineaceae	Flexilinea	uncultured rumen bacterium
2f08079a8b654ea85dabe77ea03ab680	ASV_746	Bacteria	Chloroflexi	Anaerolineae	Anaerolineales	Anaerolineaceae	Flexilinea	uncultured rumen bacterium
e7dfc286cd651cb4b5d4185e47f243d1	ASV_747	Bacteria	Chloroflexi	Anaerolineae	Anaerolineales	Anaerolineaceae	Flexilinea	uncultured rumen bacterium
2db3720866902abad9cf8a2100657154	ASV_748	Bacteria	Chloroflexi	Anaerolineae	Anaerolineales	Anaerolineaceae	Flexilinea	uncultured rumen bacterium
77071f1a25aa08a3f60e3abcde6403ff	ASV_749	Bacteria	Chloroflexi	Anaerolineae	Anaerolineales	Anaerolineaceae	Flexilinea	uncultured rumen bacterium
49c5892884ad54ea8e3a0d583da0b369	ASV_750	Bacteria	Chloroflexi	Anaerolineae	Anaerolineales	Anaerolineaceae	Flexilinea	uncultured rumen bacterium
c6d8ca88ed7bb4035c9fe71b7d503ff8	ASV_751	Bacteria	Chloroflexi	Anaerolineae	Anaerolineales	Anaerolineaceae	Flexilinea	uncultured rumen bacterium
6274e02595dc2dfae148bb0987094ee8	ASV_752	Bacteria	Chloroflexi	Anaerolineae	Anaerolineales	Anaerolineaceae	Flexilinea	uncultured rumen bacterium
07cb0615ae2e80d4b524acf9340dbe68	ASV_753	Bacteria	Chloroflexi	Anaerolineae	Anaerolineales	Anaerolineaceae	Flexilinea	uncultured rumen bacterium
5c970eb62337fd21b5878e6743757971	ASV_754	Bacteria	Patescibacteria	Microgenomatia	Candidatus Pacebacteria	uncultured bacterium	uncultured bacterium	uncultured bacterium
79cc7613b81b0952b203111f111427f3	ASV_755	Bacteria	Patescibacteria	Gracilibacteria	Absconditabacteriales (SR1)	uncultured rumen bacterium	uncultured rumen bacterium	uncultured rumen bacterium
9a4a7005a7981d83556837bd2af79377	ASV_756	Bacteria	Patescibacteria	Gracilibacteria	Absconditabacteriales (SR1)	uncultured rumen bacterium	uncultured rumen bacterium	uncultured rumen bacterium
d94a6774f543ca08b325a24d965c5ae3	ASV_757	Bacteria	Patescibacteria	Gracilibacteria	Absconditabacteriales (SR1)	NA	NA	NA
23a0d35579c06963b6a8a3c822e0095d	ASV_758	Bacteria	Patescibacteria	Gracilibacteria	Absconditabacteriales (SR1)	uncultured rumen bacterium	uncultured rumen bacterium	uncultured rumen bacterium
7e9288dcf11f33c142893da3cbaceda0	ASV_759	Bacteria	Patescibacteria	Gracilibacteria	Absconditabacteriales (SR1)	uncultured bacterium	uncultured bacterium	uncultured bacterium
f3da6f66d1667e200ba83963ae08e817	ASV_760	Bacteria	Patescibacteria	Gracilibacteria	Absconditabacteriales (SR1)	uncultured bacterium	uncultured bacterium	uncultured bacterium
b8ec5b9d63e7bdc9a2c8b319274f2d03	ASV_761	Bacteria	Patescibacteria	Gracilibacteria	Absconditabacteriales (SR1)	uncultured rumen bacterium	uncultured rumen bacterium	uncultured rumen bacterium
b24db1064104da01f91a4da3f43bea05	ASV_762	Bacteria	Patescibacteria	Gracilibacteria	Absconditabacteriales (SR1)	uncultured rumen bacterium	uncultured rumen bacterium	uncultured rumen bacterium
9b7fead1a9e173d183da1873bc2b7152	ASV_763	Bacteria	Patescibacteria	Gracilibacteria	Absconditabacteriales (SR1)	uncultured rumen bacterium	uncultured rumen bacterium	uncultured rumen bacterium
0bc4288f26fa2db84ed055912c4559b5	ASV_764	Bacteria	Bacteroidetes	Bacteroidia	Bacteroidales	p-2534-18B5 gut group	uncultured bacterium	uncultured bacterium
a1bd1d09544c2c0704fce1094f8a4cb5	ASV_765	Bacteria	Bacteroidetes	Bacteroidia	Bacteroidales	PeH15	uncultured rumen bacterium	uncultured rumen bacterium
037f3c6e589016bab40818c7d8bc4a48	ASV_766	Bacteria	Bacteroidetes	Bacteroidia	Bacteroidales	Marinilabiliaceae	uncultured	uncultured rumen bacterium
37266390b41d7eb98c2a7813b7bdc3d8	ASV_767	Bacteria	Bacteroidetes	Bacteroidia	Bacteroidales	Marinilabiliaceae	uncultured	uncultured rumen bacterium
921a7f161fc033c3bb29d517c042c3f6	ASV_768	Bacteria	Bacteroidetes	Bacteroidia	Bacteroidales	Marinilabiliaceae	uncultured	uncultured rumen bacterium
7207d1c4defa1e66ba64a31f81dd2909	ASV_769	Bacteria	Bacteroidetes	Bacteroidia	Bacteroidales	Marinilabiliaceae	uncultured	uncultured rumen bacterium
94c5ea9a36109647bcb3fabeb5a2d5f5	ASV_770	Bacteria	Bacteroidetes	Bacteroidia	Bacteroidales	Bacteroidetes BD2-2	uncultured rumen bacterium	uncultured rumen bacterium
ba8af5222c0725b9d30114afc76688dc	ASV_771	Bacteria	Bacteroidetes	Bacteroidia	Bacteroidales	Bacteroidetes BD2-2	uncultured rumen bacterium	uncultured rumen bacterium
fac6c0e038932d01eac1a8653650937d	ASV_772	Bacteria	Bacteroidetes	Bacteroidia	Bacteroidales	Bacteroidetes BD2-2	uncultured rumen bacterium	uncultured rumen bacterium
26a030e40820a990e78ccb7f3edb7530	ASV_773	Bacteria	Bacteroidetes	Bacteroidia	NA	NA	NA	NA
cec84f19d8fcca58a6187908329c6d05	ASV_774	Bacteria	Bacteroidetes	Bacteroidia	NA	NA	NA	NA
df8f758ffaec04fa90c7a413567fab45	ASV_775	Bacteria	Bacteroidetes	Bacteroidia	Flavobacteriales	Weeksellaceae	NA	NA
fa527c96213d0df9f9923092f3a685ba	ASV_776	Bacteria	Bacteroidetes	Bacteroidia	Flavobacteriales	Weeksellaceae	NA	NA
2bbca9d66b1f112f6073b91eb0dbe8e5	ASV_777	Bacteria	Bacteroidetes	Bacteroidia	Flavobacteriales	Weeksellaceae	NA	NA
d66006656e5f285a9932416f97d0d17e	ASV_778	Bacteria	Bacteroidetes	Bacteroidia	Bacteroidales	Muribaculaceae	uncultured rumen bacterium	uncultured rumen bacterium
38f7696ee08f3d8e0565b15902bcc446	ASV_779	Bacteria	Bacteroidetes	Bacteroidia	Bacteroidales	NA	NA	NA
86e516b88e2b13e4bef5f59634ca3d9e	ASV_780	Bacteria	Bacteroidetes	Bacteroidia	Bacteroidales	NA	NA	NA
2db72cbb1f1c6f67db85f404f380e5dd	ASV_781	Bacteria	Bacteroidetes	Bacteroidia	Bacteroidales	NA	NA	NA
ed30805ef0811509ad18a57f3fe16a8d	ASV_782	Bacteria	Bacteroidetes	Bacteroidia	NA	NA	NA	NA
01dae93a00adb280fb641719d7e88b0d	ASV_783	Bacteria	Bacteroidetes	Bacteroidia	NA	NA	NA	NA
ad4ee41995458745faa5c66e298a8ecb	ASV_784	Bacteria	Bacteroidetes	Bacteroidia	Bacteroidales	NA	NA	NA
76d719af8151bdd7b1b586417fc6f06d	ASV_785	Bacteria	Bacteroidetes	Bacteroidia	Bacteroidales	NA	NA	NA
7ee385893d63a346f6236181e13be328	ASV_786	Bacteria	Bacteroidetes	Bacteroidia	Bacteroidales	NA	NA	NA
59a2b4882ffc17ff9e2e1ba224d4a915	ASV_787	Bacteria	Bacteroidetes	Bacteroidia	NA	NA	NA	NA
53b8aede17a6b4bce02ed3b941f95d83	ASV_788	Bacteria	Bacteroidetes	Bacteroidia	Bacteroidales	p-251-o5	uncultured bacterium	uncultured bacterium
85bf511fa2c6169fc77aa660adaa72d5	ASV_789	Bacteria	Bacteroidetes	Bacteroidia	Bacteroidales	p-251-o5	uncultured bacterium	uncultured bacterium
fea945721a40b7fb8c5ce44c80d59b17	ASV_790	Bacteria	Bacteroidetes	Bacteroidia	Bacteroidales	p-251-o5	uncultured bacterium	uncultured bacterium
bfdc7a0736768a26fa441df1daf8e849	ASV_791	Bacteria	Bacteroidetes	Bacteroidia	Bacteroidales	Tannerellaceae	Tannerella	uncultured rumen bacterium
cfb302ffc232007ad070849bd1d1c66e	ASV_792	Bacteria	Bacteroidetes	Bacteroidia	Bacteroidales	Muribaculaceae	uncultured bacterium	uncultured bacterium
d4a015fbb1bea8459426fe9a8cfce25d	ASV_793	Bacteria	Bacteroidetes	Bacteroidia	Bacteroidales	Muribaculaceae	uncultured bacterium	uncultured bacterium
311a878c78281c6b513e74e96bba1063	ASV_794	Bacteria	Bacteroidetes	Bacteroidia	Bacteroidales	Muribaculaceae	uncultured bacterium	uncultured bacterium
72f558a78d7da3f857f9b82590bac943	ASV_795	Bacteria	Bacteroidetes	Bacteroidia	Bacteroidales	Muribaculaceae	uncultured rumen bacterium	uncultured rumen bacterium
064eb9254b961319afaa6c2498bf9bd7	ASV_796	Bacteria	Bacteroidetes	Bacteroidia	Bacteroidales	Muribaculaceae	uncultured bacterium	uncultured bacterium
8a99f112db1cf388d0ce309a0f3bee4a	ASV_797	Bacteria	Bacteroidetes	Bacteroidia	Bacteroidales	Muribaculaceae	uncultured bacterium	uncultured bacterium
13366145da83fdb933e2b8c06106625f	ASV_798	Bacteria	Bacteroidetes	Bacteroidia	Bacteroidales	Muribaculaceae	uncultured bacterium	uncultured bacterium
b628ded29b229859ac32ba4a2a22bc27	ASV_799	Bacteria	Bacteroidetes	Bacteroidia	Bacteroidales	Muribaculaceae	uncultured bacterium	uncultured bacterium
35f0711eac0161c902829624ed0a9335	ASV_800	Bacteria	Bacteroidetes	Bacteroidia	Bacteroidales	Muribaculaceae	uncultured bacterium	uncultured bacterium
6e340eedefd968f7f865850613def08a	ASV_801	Bacteria	Bacteroidetes	Bacteroidia	Bacteroidales	Muribaculaceae	uncultured bacterium	uncultured bacterium
88939b1c8ba0dec15d010d30fec16538	ASV_802	Bacteria	Bacteroidetes	Bacteroidia	Bacteroidales	Muribaculaceae	uncultured bacterium	uncultured bacterium
8e040c08797c51b0af125c53e150b594	ASV_803	Bacteria	Bacteroidetes	Bacteroidia	Bacteroidales	Muribaculaceae	uncultured rumen bacterium	uncultured rumen bacterium
7f05cdb0e0966e970f0ebc1953c16f32	ASV_804	Bacteria	Bacteroidetes	Bacteroidia	Bacteroidales	Muribaculaceae	uncultured rumen bacterium	uncultured rumen bacterium
e85a649ea44968addb804ed084d14ddf	ASV_805	Bacteria	Bacteroidetes	Bacteroidia	Bacteroidales	Muribaculaceae	uncultured rumen bacterium	uncultured rumen bacterium
75d6c81a0e15900332d7f4d642cb534a	ASV_806	Bacteria	Bacteroidetes	Bacteroidia	Bacteroidales	Muribaculaceae	uncultured rumen bacterium	uncultured rumen bacterium
b1744801588dbca676a8e1c1f3b3e856	ASV_807	Bacteria	Bacteroidetes	Bacteroidia	Bacteroidales	Muribaculaceae	uncultured rumen bacterium	uncultured rumen bacterium
0d47113f0ab2491f1c37183b77228d4e	ASV_808	Bacteria	Bacteroidetes	Bacteroidia	Bacteroidales	Muribaculaceae	uncultured rumen bacterium	uncultured rumen bacterium
55b47a2a048fa96dc9d073d84a0c6f4f	ASV_809	Bacteria	Bacteroidetes	Bacteroidia	Bacteroidales	Muribaculaceae	uncultured rumen bacterium	uncultured rumen bacterium
82b2b8f02df6b28264199a8f296475f8	ASV_810	Bacteria	Bacteroidetes	Bacteroidia	Bacteroidales	Muribaculaceae	uncultured bacterium	uncultured bacterium
6b5e067faba26c697eb2659057fc9b4b	ASV_811	Bacteria	Bacteroidetes	Bacteroidia	Bacteroidales	Muribaculaceae	uncultured bacterium	uncultured bacterium
d18f41b81ee3936c001a647ad73592a8	ASV_812	Bacteria	Bacteroidetes	Bacteroidia	Bacteroidales	Muribaculaceae	uncultured bacterium	uncultured bacterium
31b2cf706b9f0834f886c0589dc1bdc2	ASV_813	Bacteria	Bacteroidetes	Bacteroidia	Bacteroidales	Muribaculaceae	uncultured bacterium	uncultured bacterium
3026a727af0434d50a9756f984282ff7	ASV_814	Bacteria	Bacteroidetes	Bacteroidia	Bacteroidales	Muribaculaceae	uncultured rumen bacterium	uncultured rumen bacterium
5b5e2457b45e2339462d184256c8fb63	ASV_815	Bacteria	Bacteroidetes	Bacteroidia	Bacteroidales	Muribaculaceae	uncultured rumen bacterium	uncultured rumen bacterium
f6df38cc6a099588657223c1d27d4050	ASV_816	Bacteria	Bacteroidetes	Bacteroidia	Bacteroidales	Muribaculaceae	uncultured rumen bacterium	uncultured rumen bacterium
18ff6234a6e89712cd2333e5d4434696	ASV_817	Bacteria	Bacteroidetes	Bacteroidia	Bacteroidales	Muribaculaceae	uncultured rumen bacterium	uncultured rumen bacterium
2c64d2794e2053f105a328701fca0ba8	ASV_818	Bacteria	Bacteroidetes	Bacteroidia	Bacteroidales	Muribaculaceae	uncultured rumen bacterium	uncultured rumen bacterium
b2aceb7103237b9b850077dd762d1227	ASV_819	Bacteria	Bacteroidetes	Bacteroidia	Bacteroidales	Muribaculaceae	uncultured rumen bacterium	uncultured rumen bacterium
5c31697602cd75cc0552c299ef11f1f2	ASV_820	Bacteria	Bacteroidetes	Bacteroidia	Bacteroidales	Muribaculaceae	uncultured rumen bacterium	uncultured rumen bacterium
36c18e1da0f7ba28b0b8c11004f1891f	ASV_821	Bacteria	Bacteroidetes	Bacteroidia	Bacteroidales	Muribaculaceae	uncultured rumen bacterium	uncultured rumen bacterium
52f55ff8aff590a98832755600301361	ASV_822	Bacteria	Bacteroidetes	Bacteroidia	Bacteroidales	Muribaculaceae	uncultured rumen bacterium	uncultured rumen bacterium
35624831eb4389e30188591c4107d373	ASV_823	Bacteria	Bacteroidetes	Bacteroidia	Bacteroidales	Muribaculaceae	uncultured rumen bacterium	uncultured rumen bacterium
8ba888808f27bca8e8d574795e83f97b	ASV_824	Bacteria	Bacteroidetes	Bacteroidia	Bacteroidales	Muribaculaceae	uncultured rumen bacterium	uncultured rumen bacterium
462c044f96c455cf4876cecf37ef8a32	ASV_825	Bacteria	Bacteroidetes	Bacteroidia	Bacteroidales	Muribaculaceae	uncultured rumen bacterium	uncultured rumen bacterium
fcb8c6c76552ad7780df0af22d4063e7	ASV_826	Bacteria	Bacteroidetes	Bacteroidia	Bacteroidales	Bacteroidales RF16 group	uncultured bacterium	uncultured bacterium
70cae515a091da7ba1ed99ea6e5c7894	ASV_827	Bacteria	Bacteroidetes	Bacteroidia	Bacteroidales	Bacteroidales RF16 group	unidentified rumen bacterium RFN46	unidentified rumen bacterium RFN46
b08966a72db60b2accb4167a76c2f56b	ASV_828	Bacteria	Bacteroidetes	Bacteroidia	Bacteroidales	Bacteroidales RF16 group	uncultured rumen bacterium	uncultured rumen bacterium
7213e11c1b82aaf0ce2cab0ba6133b83	ASV_829	Bacteria	Bacteroidetes	Bacteroidia	Bacteroidales	Bacteroidales RF16 group	uncultured rumen bacterium	uncultured rumen bacterium
6e20da63d8f302a7f6de4dbe1b4e6cce	ASV_830	Bacteria	Bacteroidetes	Bacteroidia	Bacteroidales	Bacteroidales RF16 group	NA	NA
a4c52c356c68016200db23dee8afd3eb	ASV_831	Bacteria	Bacteroidetes	Bacteroidia	Bacteroidales	Bacteroidales RF16 group	uncultured rumen bacterium	uncultured rumen bacterium
e0fdb16b90777ee9c11a2f502c401ad0	ASV_832	Bacteria	Bacteroidetes	Bacteroidia	Bacteroidales	Bacteroidales RF16 group	uncultured rumen bacterium	uncultured rumen bacterium
dc364707caf33e04f4740823c1a65110	ASV_833	Bacteria	Bacteroidetes	Bacteroidia	Bacteroidales	Bacteroidales RF16 group	uncultured rumen bacterium	uncultured rumen bacterium
5567ec3acb81de9ba4f1cf79520853ef	ASV_834	Bacteria	Bacteroidetes	Bacteroidia	Bacteroidales	Bacteroidales RF16 group	uncultured rumen bacterium	uncultured rumen bacterium
e77f2453753229eeebf8c7676c19c5aa	ASV_835	Bacteria	Bacteroidetes	Bacteroidia	Bacteroidales	Bacteroidales RF16 group	uncultured rumen bacterium	uncultured rumen bacterium
cfb64b69a09c0f82a58f7c9d3f6b9d1c	ASV_836	Bacteria	Bacteroidetes	Bacteroidia	Bacteroidales	Bacteroidales RF16 group	uncultured rumen bacterium	uncultured rumen bacterium
50740198cd628329c8e1a9a5d08f52e8	ASV_837	Bacteria	Bacteroidetes	Bacteroidia	Bacteroidales	Bacteroidales RF16 group	uncultured rumen bacterium	uncultured rumen bacterium
e4517b16638820a00def909a4d093806	ASV_838	Bacteria	Bacteroidetes	Bacteroidia	Bacteroidales	Bacteroidales RF16 group	uncultured rumen bacterium	uncultured rumen bacterium
06ad728cc8862dfe0594eb9f8438c74d	ASV_839	Bacteria	Bacteroidetes	Bacteroidia	Bacteroidales	Bacteroidales RF16 group	uncultured rumen bacterium	uncultured rumen bacterium
45999d73336c630ba8c1a5c91e014600	ASV_840	Bacteria	Bacteroidetes	Bacteroidia	Bacteroidales	Bacteroidales RF16 group	uncultured bacterium	uncultured bacterium
3a9bae4d27093d519d95de917513fcb6	ASV_841	Bacteria	Bacteroidetes	Bacteroidia	Bacteroidales	Bacteroidales RF16 group	uncultured bacterium	uncultured bacterium
b4f6d142bac99476e18ae2fcb96fe46b	ASV_842	Bacteria	Bacteroidetes	Bacteroidia	Bacteroidales	NA	NA	NA
6b96f1fa2e5750c6d160fafd315da43f	ASV_843	Bacteria	Bacteroidetes	Bacteroidia	Bacteroidales	Tannerellaceae	uncultured	NA
c55b0f5306a6309e1b30a122c3d2d4ad	ASV_844	Bacteria	Bacteroidetes	Bacteroidia	Bacteroidales	Bacteroidaceae	Bacteroides	Prevotella heparinolytica
67f0c1fc6d61cbf4b686ddf16448d42f	ASV_845	Bacteria	Bacteroidetes	Bacteroidia	Bacteroidales	Bacteroidaceae	Bacteroides	Prevotella heparinolytica
1728357caec76853309908fdc956fc6b	ASV_846	Bacteria	Bacteroidetes	Bacteroidia	Bacteroidales	Bacteroidales UCG-001	uncultured rumen bacterium	uncultured rumen bacterium
6da0d760f6a519b05fe13ffad451417a	ASV_847	Bacteria	Bacteroidetes	Bacteroidia	Bacteroidales	Prevotellaceae	uncultured bacterium	uncultured bacterium
39d71e8da8fa04331f8f55a4be979107	ASV_848	Bacteria	Bacteroidetes	Bacteroidia	Bacteroidales	Prevotellaceae	Prevotellaceae UCG-003	uncultured rumen bacterium
aaa01801363e5bc8e13a67aeec6221c9	ASV_849	Bacteria	Bacteroidetes	Bacteroidia	Bacteroidales	Prevotellaceae	Prevotellaceae UCG-003	uncultured rumen bacterium
10553315b9f9eace78122769aa30e003	ASV_850	Bacteria	Bacteroidetes	Bacteroidia	Bacteroidales	Prevotellaceae	Prevotellaceae UCG-003	uncultured rumen bacterium
8bf2fcfec78ef3401065d3d36279c0ee	ASV_851	Bacteria	Bacteroidetes	Bacteroidia	Bacteroidales	Prevotellaceae	Prevotellaceae UCG-003	uncultured rumen bacterium
5daa5f884e7fb29dd53f8efae64b90b1	ASV_852	Bacteria	Bacteroidetes	Bacteroidia	Bacteroidales	Prevotellaceae	Prevotellaceae UCG-003	uncultured rumen bacterium
20bb4137c626b9799c1494b6b2a33755	ASV_853	Bacteria	Bacteroidetes	Bacteroidia	Bacteroidales	Prevotellaceae	Prevotellaceae UCG-003	NA
a0ea916ad171188c3560bc1cb4b940d0	ASV_854	Bacteria	Bacteroidetes	Bacteroidia	Bacteroidales	Prevotellaceae	Prevotellaceae UCG-003	uncultured rumen bacterium
67d5fcf869d209d0c0e836403a214a6c	ASV_855	Bacteria	Bacteroidetes	Bacteroidia	Bacteroidales	Prevotellaceae	Prevotellaceae UCG-003	uncultured rumen bacterium
ca3be1ea90d8e716c408f9b103b2188d	ASV_856	Bacteria	Bacteroidetes	Bacteroidia	Bacteroidales	Prevotellaceae	Prevotellaceae UCG-003	uncultured rumen bacterium
7f32c8a3f227db4eb83959b91c08718f	ASV_857	Bacteria	Bacteroidetes	Bacteroidia	Bacteroidales	Prevotellaceae	Prevotellaceae UCG-003	uncultured rumen bacterium
4304060259da04ac61f463b00c38cc54	ASV_858	Bacteria	Bacteroidetes	Bacteroidia	Bacteroidales	Prevotellaceae	Prevotellaceae UCG-003	uncultured rumen bacterium
abd32c788939cb0e1e0e09663c47ed5e	ASV_859	Bacteria	Bacteroidetes	Bacteroidia	Bacteroidales	Prevotellaceae	Prevotellaceae UCG-003	NA
963533713ecb9c9e629199cc58d3972a	ASV_860	Bacteria	Bacteroidetes	Bacteroidia	Bacteroidales	Prevotellaceae	Prevotellaceae UCG-003	NA
e5bfcf29b749ba98a36cfad4453990e8	ASV_861	Bacteria	Bacteroidetes	Bacteroidia	Bacteroidales	Prevotellaceae	Prevotellaceae UCG-003	uncultured rumen bacterium
743340d560588167e88a2988fe957e74	ASV_862	Bacteria	Bacteroidetes	Bacteroidia	Bacteroidales	Prevotellaceae	Prevotellaceae UCG-003	uncultured rumen bacterium
5363f076e6f1c9ed45847a139e68f371	ASV_863	Bacteria	Bacteroidetes	Bacteroidia	Bacteroidales	Prevotellaceae	Prevotellaceae UCG-004	uncultured rumen bacterium 4C0d-8
7fb9a80ce0995268a60e3b97ff02042c	ASV_864	Bacteria	Bacteroidetes	Bacteroidia	Bacteroidales	Prevotellaceae	Prevotellaceae UCG-004	uncultured rumen bacterium 4C0d-8
5a58353ff38eb119f62dff546413acce	ASV_865	Bacteria	Bacteroidetes	Bacteroidia	Bacteroidales	Prevotellaceae	Prevotellaceae UCG-004	uncultured rumen bacterium 4C0d-8
b676c87a0a859a1a3f6e532f438ded21	ASV_866	Bacteria	Bacteroidetes	Bacteroidia	Bacteroidales	Prevotellaceae	Prevotellaceae UCG-001	uncultured bacterium
52ee2c6ec045ac5f682089d71e386295	ASV_867	Bacteria	Bacteroidetes	Bacteroidia	Bacteroidales	Prevotellaceae	Prevotellaceae UCG-001	uncultured bacterium
58bd7d39355a696c7c9ff5264e17bbb5	ASV_868	Bacteria	Bacteroidetes	Bacteroidia	Bacteroidales	Prevotellaceae	Prevotellaceae UCG-001	uncultured bacterium
91021fbc49e3d82bccc3d4374decbe1a	ASV_869	Bacteria	Bacteroidetes	Bacteroidia	Bacteroidales	Prevotellaceae	Prevotellaceae UCG-001	uncultured rumen bacterium
b58b036592d9c693c416053003778dca	ASV_870	Bacteria	Bacteroidetes	Bacteroidia	Bacteroidales	Prevotellaceae	Prevotellaceae UCG-001	uncultured rumen bacterium
2665f75a23dc7667c67627e497f27214	ASV_871	Bacteria	Bacteroidetes	Bacteroidia	Bacteroidales	Prevotellaceae	Prevotellaceae UCG-001	uncultured rumen bacterium
06a362a083d0dd8ff9f0d23f1ee85cb8	ASV_872	Bacteria	Bacteroidetes	Bacteroidia	Bacteroidales	Prevotellaceae	Prevotellaceae UCG-001	uncultured rumen bacterium
96346590083b565fe2561c3da309a031	ASV_873	Bacteria	Bacteroidetes	Bacteroidia	Bacteroidales	Prevotellaceae	Prevotellaceae UCG-001	uncultured rumen bacterium
35036c6ce1664839ed66b97731af4a79	ASV_874	Bacteria	Bacteroidetes	Bacteroidia	Bacteroidales	Prevotellaceae	Prevotellaceae UCG-001	uncultured rumen bacterium
879566fb38e4ab7cb0ce68fd28db01ec	ASV_875	Bacteria	Bacteroidetes	Bacteroidia	Bacteroidales	Prevotellaceae	Prevotellaceae UCG-001	uncultured rumen bacterium
38f8c88daa70581105d85e82b795660e	ASV_876	Bacteria	Bacteroidetes	Bacteroidia	Bacteroidales	Prevotellaceae	Prevotellaceae UCG-001	uncultured rumen bacterium
bb44215d5a835d5565063fc39b552e71	ASV_877	Bacteria	Bacteroidetes	Bacteroidia	Bacteroidales	Prevotellaceae	Prevotellaceae UCG-001	uncultured rumen bacterium
78efc1ce3294c5962ce1dfa3bacbeb9a	ASV_878	Bacteria	Bacteroidetes	Bacteroidia	Bacteroidales	Prevotellaceae	Prevotellaceae UCG-001	uncultured rumen bacterium
fac012a6fd7ef5d08173a442b44259f6	ASV_879	Bacteria	Bacteroidetes	Bacteroidia	Bacteroidales	Prevotellaceae	Prevotella 7	uncultured rumen bacterium
dda8e1aba1a7f0ec21566875d5e397ad	ASV_880	Bacteria	Bacteroidetes	Bacteroidia	Bacteroidales	Prevotellaceae	Prevotella 1	uncultured bacterium
2787822b55f2d9178ac7c331c0459bc7	ASV_881	Bacteria	Bacteroidetes	Bacteroidia	Bacteroidales	Prevotellaceae	Prevotellaceae UCG-001	uncultured rumen bacterium
f6c31db09d11ac6918ffc80479102a16	ASV_882	Bacteria	Bacteroidetes	Bacteroidia	Bacteroidales	Prevotellaceae	Prevotella 1	uncultured rumen bacterium
dc62228541b1477f55a7a69eb7f549b6	ASV_883	Bacteria	Bacteroidetes	Bacteroidia	Bacteroidales	Prevotellaceae	Prevotella 1	uncultured rumen bacterium
e73d44627d9602eef73092503e8a793a	ASV_884	Bacteria	Bacteroidetes	Bacteroidia	Bacteroidales	Prevotellaceae	Prevotella 1	uncultured bacterium
061b49fb464bc822077abc44533b111e	ASV_885	Bacteria	Bacteroidetes	Bacteroidia	Bacteroidales	Prevotellaceae	Prevotella 1	uncultured bacterium
737ffa454c0b2205a8acf99961348d1b	ASV_886	Bacteria	Bacteroidetes	Bacteroidia	Bacteroidales	Prevotellaceae	Prevotella 1	uncultured bacterium
b68fd36a5207a34358914fcfe8b24d20	ASV_887	Bacteria	Bacteroidetes	Bacteroidia	Bacteroidales	Prevotellaceae	Prevotella 1	uncultured bacterium
2c172b93b118d54e5ed44e4a3ea31a78	ASV_888	Bacteria	Bacteroidetes	Bacteroidia	Bacteroidales	Prevotellaceae	Prevotella 1	uncultured bacterium
29e7375422f422f585bf7afedcf57e50	ASV_889	Bacteria	Bacteroidetes	Bacteroidia	Bacteroidales	Prevotellaceae	NA	NA
7a97fd9a5d0f217a14d292ba2acb64d9	ASV_890	Bacteria	Bacteroidetes	Bacteroidia	Bacteroidales	Prevotellaceae	NA	NA
36a0a797b8b730937f1b6bef1a37140b	ASV_891	Bacteria	Bacteroidetes	Bacteroidia	Bacteroidales	Prevotellaceae	Prevotellaceae UCG-001	uncultured bacterium
c9c78a24c7b7a181cc24651198ff61df	ASV_892	Bacteria	Bacteroidetes	Bacteroidia	Bacteroidales	Prevotellaceae	Prevotellaceae NK3B31 group	uncultured rumen bacterium
d4b01f9dbfa135b57780fe4c565f0838	ASV_893	Bacteria	Bacteroidetes	Bacteroidia	Bacteroidales	Prevotellaceae	Prevotellaceae NK3B31 group	uncultured rumen bacterium
2e565f0d246dc7896c9e2876e4a2fc8a	ASV_894	Bacteria	Bacteroidetes	Bacteroidia	Bacteroidales	Prevotellaceae	Prevotellaceae NK3B31 group	uncultured rumen bacterium
f6b724eda8c8651bb3c48432396ba4cb	ASV_895	Bacteria	Bacteroidetes	Bacteroidia	Bacteroidales	Prevotellaceae	Prevotellaceae NK3B31 group	NA
cc784e1d46e953f2e5ad3210ada857cd	ASV_896	Bacteria	Bacteroidetes	Bacteroidia	Bacteroidales	Prevotellaceae	Prevotellaceae NK3B31 group	uncultured rumen bacterium
284feed63545518fb5880916eb497dc7	ASV_897	Bacteria	Bacteroidetes	Bacteroidia	Bacteroidales	Prevotellaceae	Prevotellaceae NK3B31 group	uncultured rumen bacterium
5b150af184451e71574f7d01cf52fea7	ASV_898	Bacteria	Bacteroidetes	Bacteroidia	Bacteroidales	Prevotellaceae	Prevotellaceae NK3B31 group	uncultured rumen bacterium
cede50a0d4ed99cbd93d18eeec9c2f2b	ASV_899	Bacteria	Bacteroidetes	Bacteroidia	Bacteroidales	Prevotellaceae	Prevotellaceae NK3B31 group	uncultured rumen bacterium
e67b5a7dd3572487c17e234002560f58	ASV_900	Bacteria	Bacteroidetes	Bacteroidia	Bacteroidales	Prevotellaceae	Prevotellaceae NK3B31 group	uncultured rumen bacterium
b08317a814a48aca5aa880cf81248ba4	ASV_901	Bacteria	Bacteroidetes	Bacteroidia	Bacteroidales	Prevotellaceae	Prevotellaceae NK3B31 group	uncultured rumen bacterium
63d79e855323a24386d7517cef2cd069	ASV_902	Bacteria	Bacteroidetes	Bacteroidia	Bacteroidales	Prevotellaceae	Prevotellaceae NK3B31 group	uncultured rumen bacterium
910d82fa7577f5e5b5911b26701fbbc4	ASV_903	Bacteria	Bacteroidetes	Bacteroidia	Bacteroidales	Prevotellaceae	NA	NA
a0331bcb062dc3a420a1bc05abd2bbe7	ASV_904	Bacteria	Bacteroidetes	Bacteroidia	Bacteroidales	Prevotellaceae	Prevotellaceae NK3B31 group	uncultured rumen bacterium
f33cf9b9113072d520c3cdf4e99d1087	ASV_905	Bacteria	Bacteroidetes	Bacteroidia	Bacteroidales	Prevotellaceae	Prevotella 1	uncultured rumen bacterium
41b4890b4b7c7b9037d0405646a347d0	ASV_906	Bacteria	Bacteroidetes	Bacteroidia	Bacteroidales	Prevotellaceae	Prevotella 1	uncultured rumen bacterium
299e3bace41c1687a3e1d33e2c2ce55b	ASV_907	Bacteria	Bacteroidetes	Bacteroidia	Bacteroidales	Prevotellaceae	Prevotella 1	uncultured rumen bacterium
0d167336eb3f7b7b8ec973c561c7bdd1	ASV_908	Bacteria	Bacteroidetes	Bacteroidia	Bacteroidales	Prevotellaceae	Prevotella 1	uncultured rumen bacterium
ae74040dcdaff5ff2a412082665860fc	ASV_909	Bacteria	Bacteroidetes	Bacteroidia	Bacteroidales	Prevotellaceae	Prevotella 1	uncultured rumen bacterium
121e70dd5df4faafd8168835d25cd79f	ASV_910	Bacteria	Bacteroidetes	Bacteroidia	Bacteroidales	Prevotellaceae	Prevotella 1	uncultured rumen bacterium
1bc4249eb57c3b300738d8378e0f1651	ASV_911	Bacteria	Bacteroidetes	Bacteroidia	Bacteroidales	Prevotellaceae	Prevotella 1	uncultured rumen bacterium
e3c95545cef347c95125ee88f2b297d5	ASV_912	Bacteria	Bacteroidetes	Bacteroidia	Bacteroidales	Prevotellaceae	Prevotella 1	uncultured rumen bacterium
cf905300dee3b6f096085521799fd5cb	ASV_913	Bacteria	Bacteroidetes	Bacteroidia	Bacteroidales	Prevotellaceae	Prevotella 1	uncultured rumen bacterium
17172f2487e9337808eb1036c56e0fe3	ASV_914	Bacteria	Bacteroidetes	Bacteroidia	Bacteroidales	Prevotellaceae	Prevotella 1	uncultured rumen bacterium
8096a0d92dd6b91ba373621dedd7e42e	ASV_915	Bacteria	Bacteroidetes	Bacteroidia	Bacteroidales	Prevotellaceae	Prevotella 1	uncultured rumen bacterium
a1d86d361c27b76860dbf2fd4f298bfa	ASV_916	Bacteria	Bacteroidetes	Bacteroidia	Bacteroidales	Prevotellaceae	Prevotella 1	uncultured rumen bacterium
d846765a9751433c40b1fd86a2a09a47	ASV_917	Bacteria	Bacteroidetes	Bacteroidia	Bacteroidales	Prevotellaceae	Prevotella 1	uncultured rumen bacterium
47f519baf9ce7955fe667ea175c41db3	ASV_918	Bacteria	Bacteroidetes	Bacteroidia	Bacteroidales	Prevotellaceae	Prevotella 1	uncultured rumen bacterium
d2e705bda5ac3006c5ced98ad2f533f2	ASV_919	Bacteria	Bacteroidetes	Bacteroidia	Bacteroidales	Prevotellaceae	Prevotella 1	unidentified rumen bacterium RC17
f0a62d6ab6aa116e27664d65fb87cb89	ASV_920	Bacteria	Bacteroidetes	Bacteroidia	Bacteroidales	Prevotellaceae	Prevotella 1	unidentified rumen bacterium RC17
7b51ff75003713ae6cbf9ed69349fd9a	ASV_921	Bacteria	Bacteroidetes	Bacteroidia	Bacteroidales	Prevotellaceae	Prevotella 1	unidentified rumen bacterium RC17
b0a6705731a841fd6b6976e4cd6380ea	ASV_922	Bacteria	Bacteroidetes	Bacteroidia	Bacteroidales	Prevotellaceae	Prevotella 1	unidentified rumen bacterium RC17
fc5b75632ca453fed734cda35550b6d6	ASV_923	Bacteria	Bacteroidetes	Bacteroidia	Bacteroidales	Prevotellaceae	Prevotella 1	unidentified rumen bacterium RC17
4520d05ff662924053e3304564f7c95c	ASV_924	Bacteria	Bacteroidetes	Bacteroidia	Bacteroidales	Prevotellaceae	Prevotella 1	unidentified rumen bacterium RC17
48e38ef7c6a767c36fd48c9e9ad5e546	ASV_925	Bacteria	Bacteroidetes	Bacteroidia	Bacteroidales	Prevotellaceae	Prevotella 1	unidentified rumen bacterium RC17
d3780ff66618cf8076687e1626b7b303	ASV_926	Bacteria	Bacteroidetes	Bacteroidia	Bacteroidales	Prevotellaceae	Prevotella 1	unidentified rumen bacterium RC17
d10df4a481e076eefced0101ac921b37	ASV_927	Bacteria	Bacteroidetes	Bacteroidia	Bacteroidales	Prevotellaceae	Prevotella 1	uncultured rumen bacterium
61e2865d250684fb33314a00cfb1ffe4	ASV_928	Bacteria	Bacteroidetes	Bacteroidia	Bacteroidales	Prevotellaceae	Prevotellaceae UCG-001	NA
6b48a66cab3d0e86bb8614fb94d5df47	ASV_929	Bacteria	Bacteroidetes	Bacteroidia	Bacteroidales	Prevotellaceae	Prevotella 1	uncultured rumen bacterium
ed04da38318949bfdd29889c4e960a90	ASV_930	Bacteria	Bacteroidetes	Bacteroidia	Bacteroidales	Prevotellaceae	Prevotella 1	NA
28738af2b4e5cb89e99fe5aa7242aa92	ASV_931	Bacteria	Bacteroidetes	Bacteroidia	Bacteroidales	Prevotellaceae	Prevotella 1	NA
beaba89f2c008fbaed3046e388909726	ASV_932	Bacteria	Bacteroidetes	Bacteroidia	Bacteroidales	Prevotellaceae	Prevotella 1	NA
54e71f2a69bb559ae98c006bb3dfdc67	ASV_933	Bacteria	Bacteroidetes	Bacteroidia	Bacteroidales	Prevotellaceae	Prevotella 1	uncultured bacterium
1b3cb0265381305d60845d90d878294d	ASV_934	Bacteria	Bacteroidetes	Bacteroidia	Bacteroidales	Prevotellaceae	Prevotella 1	uncultured bacterium
bc4844a79b66bdff9aacaa2e7e085f36	ASV_935	Bacteria	Bacteroidetes	Bacteroidia	Bacteroidales	Prevotellaceae	Prevotella 1	uncultured bacterium
0565b788a6c1f3e553b206f13651aa43	ASV_936	Bacteria	Bacteroidetes	Bacteroidia	Bacteroidales	Prevotellaceae	Prevotella 1	uncultured bacterium
720f2278e20f27c66f3e255b302c6512	ASV_937	Bacteria	Bacteroidetes	Bacteroidia	Bacteroidales	Prevotellaceae	Prevotella 1	uncultured bacterium
6834416b8cf2b0784ecf6fa4ee99fc03	ASV_938	Bacteria	Bacteroidetes	Bacteroidia	Bacteroidales	Prevotellaceae	Prevotellaceae UCG-001	uncultured bacterium
e4a31d5fa0aad2803ce967d63af6b8c3	ASV_939	Bacteria	Bacteroidetes	Bacteroidia	Bacteroidales	Prevotellaceae	Prevotella 1	NA
6745ba2ec16e3565e7792ac9e88db656	ASV_940	Bacteria	Bacteroidetes	Bacteroidia	Bacteroidales	Prevotellaceae	Prevotellaceae UCG-001	uncultured rumen bacterium
202c5c65d1eef225d6ea4d146da8613e	ASV_941	Bacteria	Bacteroidetes	Bacteroidia	Bacteroidales	Prevotellaceae	Prevotellaceae UCG-001	uncultured rumen bacterium
18054cbf94782712369152b0dff71387	ASV_942	Bacteria	Bacteroidetes	Bacteroidia	Bacteroidales	Prevotellaceae	Prevotella 1	uncultured rumen bacterium
0cf137228ea16cf35ccaaec5a072432f	ASV_943	Bacteria	Bacteroidetes	Bacteroidia	Bacteroidales	Prevotellaceae	Prevotella 1	uncultured rumen bacterium
d03e6f2e5160e1c161bc8023de0c5195	ASV_944	Bacteria	Bacteroidetes	Bacteroidia	Bacteroidales	Prevotellaceae	Prevotella 1	uncultured rumen bacterium
bad3125b708e223d68d7cd3ef358e11c	ASV_945	Bacteria	Bacteroidetes	Bacteroidia	Bacteroidales	Prevotellaceae	Prevotella 1	NA
b77b0dcf61b3067b37a37da2bd0196fa	ASV_946	Bacteria	Bacteroidetes	Bacteroidia	Bacteroidales	Prevotellaceae	Prevotella 1	uncultured rumen bacterium
83b81755468f458aad96c045b2cadb53	ASV_947	Bacteria	Bacteroidetes	Bacteroidia	Bacteroidales	Prevotellaceae	Prevotella 1	uncultured rumen bacterium
7b58d560c34672babee4c9ae6a8a44af	ASV_948	Bacteria	Bacteroidetes	Bacteroidia	Bacteroidales	Prevotellaceae	Prevotella 1	NA
38c61513623b526121550915ceeab589	ASV_949	Bacteria	Bacteroidetes	Bacteroidia	Bacteroidales	Prevotellaceae	Prevotella 1	NA
ccb6d5a321bc2083bd8a38d71e6d111b	ASV_950	Bacteria	Bacteroidetes	Bacteroidia	Bacteroidales	Prevotellaceae	Prevotella 1	NA
05277d0c97d7e37dfaa7f44f14e93a1f	ASV_951	Bacteria	Bacteroidetes	Bacteroidia	Bacteroidales	Prevotellaceae	Prevotella 1	unidentified rumen bacterium RFN19
f12075c61d2f7a68a38648d874143f0a	ASV_952	Bacteria	Bacteroidetes	Bacteroidia	Bacteroidales	Prevotellaceae	Prevotella 1	uncultured bacterium
cc71d482cf27f247c7e48b6830340cb4	ASV_953	Bacteria	Bacteroidetes	Bacteroidia	Bacteroidales	Prevotellaceae	Prevotella 1	unidentified rumen bacterium RFN15
55010ee847f45b4f12cf568e2b83882d	ASV_954	Bacteria	Bacteroidetes	Bacteroidia	Bacteroidales	Prevotellaceae	Prevotella 1	uncultured rumen bacterium
09bddda49cdb98519bcec15e19b2cca4	ASV_955	Bacteria	Bacteroidetes	Bacteroidia	Bacteroidales	Prevotellaceae	Prevotella 1	uncultured rumen bacterium
0f86a09a7bc3e159a5aed6614a174b07	ASV_956	Bacteria	Bacteroidetes	Bacteroidia	Bacteroidales	Prevotellaceae	Prevotella 1	NA
95044357d64d836f555778b2f54c08a7	ASV_957	Bacteria	Bacteroidetes	Bacteroidia	Bacteroidales	Prevotellaceae	Prevotella 1	NA
63147408f22ae7a0603f836cc43579c9	ASV_958	Bacteria	Bacteroidetes	Bacteroidia	Bacteroidales	Prevotellaceae	Prevotella 1	NA
6b431b8264f69f723414491eaca01e17	ASV_959	Bacteria	Bacteroidetes	Bacteroidia	Bacteroidales	Prevotellaceae	Prevotella 1	NA
65fe45d4600b702ee69c2eac6f0f70e3	ASV_960	Bacteria	Bacteroidetes	Bacteroidia	Bacteroidales	Prevotellaceae	Prevotella 1	NA
71b6aed4499783fab9c8e9561e6fa60e	ASV_961	Bacteria	Bacteroidetes	Bacteroidia	Bacteroidales	Prevotellaceae	Prevotella 1	NA
e3f9f1960c703533b7a2f98f6e3893d7	ASV_962	Bacteria	Bacteroidetes	Bacteroidia	Bacteroidales	Prevotellaceae	Prevotella 1	NA
10fa25b9168465f3e8009ac27badb40a	ASV_963	Bacteria	Bacteroidetes	Bacteroidia	Bacteroidales	Prevotellaceae	Prevotella 1	NA
6e1cd363697e8c3cba6ecd257507683b	ASV_964	Bacteria	Bacteroidetes	Bacteroidia	Bacteroidales	Prevotellaceae	Prevotella 1	uncultured rumen bacterium
37b9f75ebac4607dab975ec49a689c55	ASV_965	Bacteria	Bacteroidetes	Bacteroidia	Bacteroidales	Prevotellaceae	Prevotella 1	NA
17c39911ab4444e83b84f67b33fa687c	ASV_966	Bacteria	Bacteroidetes	Bacteroidia	Bacteroidales	Prevotellaceae	Prevotella 1	NA
0e646ac2beb48323c5e0849120c816d8	ASV_967	Bacteria	Bacteroidetes	Bacteroidia	Bacteroidales	Prevotellaceae	Prevotella 1	uncultured rumen bacterium
8b8aabe0a9c162ba799494e7d014ce20	ASV_968	Bacteria	Bacteroidetes	Bacteroidia	Bacteroidales	Prevotellaceae	Prevotella 1	NA
b59b4ab993edfe8a81149fed170b0370	ASV_969	Bacteria	Bacteroidetes	Bacteroidia	Bacteroidales	Prevotellaceae	Prevotella 1	NA
f6d9aae3fd3660117d20e0ecfaf0503d	ASV_970	Bacteria	Bacteroidetes	Bacteroidia	Bacteroidales	Prevotellaceae	Prevotella 1	NA
0e67a5bea611b336ad78699aa597ff2c	ASV_971	Bacteria	Bacteroidetes	Bacteroidia	Bacteroidales	Prevotellaceae	Prevotella 1	NA
0474469164e25592acf3dd2da86af166	ASV_972	Bacteria	Bacteroidetes	Bacteroidia	Bacteroidales	Prevotellaceae	Prevotella 1	NA
f020ffad60e79254a50483b7793b68f2	ASV_973	Bacteria	Bacteroidetes	Bacteroidia	Bacteroidales	Prevotellaceae	Prevotella 1	NA
ee3e01d134b1a752be375516ca8e4946	ASV_974	Bacteria	Bacteroidetes	Bacteroidia	Bacteroidales	Prevotellaceae	Prevotella 1	NA
ea9a4ef468b531218abb42e007057ace	ASV_975	Bacteria	Bacteroidetes	Bacteroidia	Bacteroidales	Prevotellaceae	NA	NA
92033954700b6e9420e8548d95289827	ASV_976	Bacteria	Bacteroidetes	Bacteroidia	Bacteroidales	Prevotellaceae	Prevotella 1	uncultured bacterium
ce5a45e2b96f5b3f935f08dc68f09e3c	ASV_977	Bacteria	Bacteroidetes	Bacteroidia	Bacteroidales	Prevotellaceae	Prevotella 1	uncultured bacterium
9d437150c3c7ed73f7c4217b255ee103	ASV_978	Bacteria	Bacteroidetes	Bacteroidia	Bacteroidales	Prevotellaceae	Prevotella 1	Prevotella ruminicola
d46035d18cfe1c35b638a8a642a26749	ASV_979	Bacteria	Bacteroidetes	Bacteroidia	Bacteroidales	Prevotellaceae	Prevotella 1	Prevotella ruminicola
1c9fc48fc1d189e22065481b81c17aa0	ASV_980	Bacteria	Bacteroidetes	Bacteroidia	Bacteroidales	Prevotellaceae	Prevotella 1	NA
e0d4088332db7160347dced19f007135	ASV_981	Bacteria	Bacteroidetes	Bacteroidia	Bacteroidales	Prevotellaceae	Prevotella 1	NA
d953c1a9dc6252d1e7e753b5e2bee416	ASV_982	Bacteria	Bacteroidetes	Bacteroidia	Bacteroidales	Prevotellaceae	Prevotella 1	NA
869aa5bdc8502789c9e4f28fbe6c855f	ASV_983	Bacteria	Bacteroidetes	Bacteroidia	Bacteroidales	Prevotellaceae	Prevotella 1	NA
44c5f2a401333f7ac8067d2f0f2da26f	ASV_984	Bacteria	Bacteroidetes	Bacteroidia	Bacteroidales	Prevotellaceae	Prevotella 1	uncultured rumen bacterium
74002b56212a22dec7d34d291173e09e	ASV_985	Bacteria	Bacteroidetes	Bacteroidia	Bacteroidales	Prevotellaceae	Prevotella 1	NA
6a734f88ed4d13498469d7a07241577b	ASV_986	Bacteria	Bacteroidetes	Bacteroidia	Bacteroidales	Prevotellaceae	Prevotella 1	uncultured bacterium
76fb6ad484d743bce97d9fe9c4269466	ASV_987	Bacteria	Bacteroidetes	Bacteroidia	Bacteroidales	Prevotellaceae	Prevotella 1	uncultured bacterium
f384c980d293d021712e63f19d069bba	ASV_988	Bacteria	Bacteroidetes	Bacteroidia	Bacteroidales	Prevotellaceae	Prevotella 1	uncultured rumen bacterium
80b825038f72dc9fdeced6472047ce00	ASV_989	Bacteria	Bacteroidetes	Bacteroidia	Bacteroidales	Prevotellaceae	Prevotella 1	uncultured rumen bacterium
ace771c1849eba421c26e278f8665683	ASV_990	Bacteria	Bacteroidetes	Bacteroidia	Bacteroidales	Prevotellaceae	Prevotella 1	uncultured rumen bacterium
f94053aa638344da0aded222d64be2d8	ASV_991	Bacteria	Bacteroidetes	Bacteroidia	Bacteroidales	Prevotellaceae	Prevotella 1	uncultured rumen bacterium
d2611fed240facedf92162d70eaed2ad	ASV_992	Bacteria	Bacteroidetes	Bacteroidia	Bacteroidales	Prevotellaceae	Prevotella 1	NA
b058e103f113c2f24af5af9347098d45	ASV_993	Bacteria	Bacteroidetes	Bacteroidia	Bacteroidales	Prevotellaceae	Prevotella 1	uncultured rumen bacterium
a0d917b0a18140ad6474aec51bcd90b7	ASV_994	Bacteria	Bacteroidetes	Bacteroidia	Bacteroidales	Prevotellaceae	Prevotella 1	uncultured rumen bacterium
4cc3e46aad0cab927a199cc13716adaf	ASV_995	Bacteria	Bacteroidetes	Bacteroidia	Bacteroidales	Prevotellaceae	Prevotella 1	uncultured rumen bacterium
600e343ac9c4254b98faa1ed8236197a	ASV_996	Bacteria	Bacteroidetes	Bacteroidia	Bacteroidales	Prevotellaceae	Prevotella 1	unidentified rumen bacterium 12-12
6620c7fc2f8a19a7a13b4544be0c2d59	ASV_997	Bacteria	Bacteroidetes	Bacteroidia	Bacteroidales	Prevotellaceae	Prevotella 1	NA
8c39b130eccb710883544a2e3550d6b5	ASV_998	Bacteria	Bacteroidetes	Bacteroidia	Bacteroidales	Prevotellaceae	Prevotella 1	uncultured rumen bacterium
67b5c8433d9987d77f39ba3d9976cac8	ASV_999	Bacteria	Bacteroidetes	Bacteroidia	Bacteroidales	Prevotellaceae	Prevotella 1	uncultured rumen bacterium
666c59dd79bfa624057a49bd4f35807c	ASV_1000	Bacteria	Bacteroidetes	Bacteroidia	Bacteroidales	Prevotellaceae	Prevotella 1	uncultured rumen bacterium
aaadb7f6977e719c13f76498b08fdfaa	ASV_1001	Bacteria	Bacteroidetes	Bacteroidia	Bacteroidales	Prevotellaceae	Prevotella 1	uncultured rumen bacterium
1f8b193c21330e5328441c2a22f5e390	ASV_1002	Bacteria	Bacteroidetes	Bacteroidia	Bacteroidales	Prevotellaceae	Prevotella 1	uncultured rumen bacterium
46f373dd4a9220f81734cf059e6d3346	ASV_1003	Bacteria	Bacteroidetes	Bacteroidia	Bacteroidales	Prevotellaceae	Prevotella 1	uncultured rumen bacterium
eb02f3a081069e45ed886d4bf23ad847	ASV_1004	Bacteria	Bacteroidetes	Bacteroidia	Bacteroidales	Prevotellaceae	Prevotella 1	uncultured rumen bacterium
604123e9c92b2b5a26d3f6ebff368729	ASV_1005	Bacteria	Bacteroidetes	Bacteroidia	Bacteroidales	Prevotellaceae	Prevotella 1	uncultured rumen bacterium
f9e38fa96e70682ad49daa7e910a52d8	ASV_1006	Bacteria	Bacteroidetes	Bacteroidia	Bacteroidales	Prevotellaceae	Prevotella 1	uncultured rumen bacterium
73d2fc424e93687c40c9082196831b17	ASV_1007	Bacteria	Bacteroidetes	Bacteroidia	Bacteroidales	Prevotellaceae	Prevotella 1	uncultured rumen bacterium
da36006ece67625b48536fb04d59e816	ASV_1008	Bacteria	Bacteroidetes	Bacteroidia	Bacteroidales	Prevotellaceae	Prevotella 1	uncultured rumen bacterium
fcaefdc87740284f2a471ba80157e100	ASV_1009	Bacteria	Bacteroidetes	Bacteroidia	Bacteroidales	Prevotellaceae	Prevotella 1	uncultured rumen bacterium
d5073cd75a6fb77237a8b39f949a286e	ASV_1010	Bacteria	Bacteroidetes	Bacteroidia	Bacteroidales	Prevotellaceae	Prevotella 1	uncultured rumen bacterium 6C3d-25
d77cf2b4bdfd9ebb0dea96aef1d3b1ba	ASV_1011	Bacteria	Bacteroidetes	Bacteroidia	Bacteroidales	Prevotellaceae	Prevotella 1	uncultured rumen bacterium
2e7075d205bf07694ede4dada5990148	ASV_1012	Bacteria	Bacteroidetes	Bacteroidia	Bacteroidales	Prevotellaceae	Prevotella 1	uncultured rumen bacterium
356a30371a378d0fc74685f31f1ca6f7	ASV_1013	Bacteria	Bacteroidetes	Bacteroidia	Bacteroidales	Prevotellaceae	Prevotella 1	uncultured rumen bacterium
6a23d89fbba71e8c97bb3fce47c58138	ASV_1014	Bacteria	Bacteroidetes	Bacteroidia	Bacteroidales	Prevotellaceae	Prevotella 1	uncultured rumen bacterium
17a5b40cb1a06af3c39f7bf3a4f8c519	ASV_1015	Bacteria	Bacteroidetes	Bacteroidia	Bacteroidales	Prevotellaceae	Prevotella 1	Prevotella aff. ruminicola Tc2-24
fececcdec517531fb655abf72d72b426	ASV_1016	Bacteria	Bacteroidetes	Bacteroidia	Bacteroidales	Prevotellaceae	Prevotella 1	Prevotella aff. ruminicola Tc2-24
fc520cd2287cabf95dbe42d623ead474	ASV_1017	Bacteria	Bacteroidetes	Bacteroidia	Bacteroidales	Prevotellaceae	Prevotella 1	unidentified rumen bacterium 12-51
9e341953c7489edb090376e9e900f4fb	ASV_1018	Bacteria	Bacteroidetes	Bacteroidia	Bacteroidales	Prevotellaceae	Prevotella 1	unidentified rumen bacterium 12-51
fbab2c83163a10f9adf883fa6e814dc0	ASV_1019	Bacteria	Bacteroidetes	Bacteroidia	Bacteroidales	Prevotellaceae	Prevotella 1	NA
2d37ea01642f0ca3b5b3d2ffcdd208aa	ASV_1020	Bacteria	Bacteroidetes	Bacteroidia	Bacteroidales	Prevotellaceae	Prevotella 1	uncultured rumen bacterium
8b065f569aee8ca11c61c6efae18e014	ASV_1021	Bacteria	Bacteroidetes	Bacteroidia	Bacteroidales	Prevotellaceae	Prevotella 1	uncultured rumen bacterium
259b7e23a772d7c75416587fac82c5c6	ASV_1022	Bacteria	Bacteroidetes	Bacteroidia	Bacteroidales	Prevotellaceae	Prevotella 1	uncultured rumen bacterium
ef2152219ae499798e5ea319d9c1e511	ASV_1023	Bacteria	Bacteroidetes	Bacteroidia	Bacteroidales	Prevotellaceae	Prevotella 1	uncultured rumen bacterium
c6e49b10135cc28d2b06901582ae654b	ASV_1024	Bacteria	Bacteroidetes	Bacteroidia	Bacteroidales	Prevotellaceae	Prevotella 1	uncultured rumen bacterium
7580fa0b1bcecfb247153f3ea8d3a8ab	ASV_1025	Bacteria	Bacteroidetes	Bacteroidia	Bacteroidales	Prevotellaceae	Prevotella 1	uncultured rumen bacterium
ac8edc8cd58af48cbf285df89c07cd7a	ASV_1026	Bacteria	Bacteroidetes	Bacteroidia	Bacteroidales	Prevotellaceae	Prevotella 1	uncultured rumen bacterium
9008b1008f32df1964a6aa651cf14650	ASV_1027	Bacteria	Bacteroidetes	Bacteroidia	Bacteroidales	Prevotellaceae	Prevotella 1	NA
2a424616d0b36bfb0fedcf5e3783238c	ASV_1028	Bacteria	Bacteroidetes	Bacteroidia	Bacteroidales	Prevotellaceae	Prevotella 1	NA
b0f31468bd6538f82e98c109beea84c1	ASV_1029	Bacteria	Bacteroidetes	Bacteroidia	Bacteroidales	Prevotellaceae	Prevotella 1	NA
044c2f511978a338a116eca975444ca7	ASV_1030	Bacteria	Bacteroidetes	Bacteroidia	Bacteroidales	Prevotellaceae	Prevotella 1	NA
c1cccb30e600af003cdc9fd2e4c18595	ASV_1031	Bacteria	Bacteroidetes	Bacteroidia	Bacteroidales	Prevotellaceae	Prevotella 1	uncultured rumen bacterium
dd58d2a0f84b1d4f41b22ee83b36438a	ASV_1032	Bacteria	Bacteroidetes	Bacteroidia	Bacteroidales	Prevotellaceae	Prevotella 1	uncultured rumen bacterium
d85b265d2b7f0ab8ed2f4904c9a3c5fa	ASV_1033	Bacteria	Bacteroidetes	Bacteroidia	Bacteroidales	Prevotellaceae	Prevotella 1	bacterium NE3005
91abf74bfda81ea557d762ebc8056eec	ASV_1034	Bacteria	Bacteroidetes	Bacteroidia	Bacteroidales	Prevotellaceae	Prevotella 1	NA
17d5239e76166a338df1f86052cf5cb3	ASV_1035	Bacteria	Bacteroidetes	Bacteroidia	Bacteroidales	Prevotellaceae	Prevotella 1	uncultured rumen bacterium
be1f01b0890a97c0c063f6936d11ec1c	ASV_1036	Bacteria	Bacteroidetes	Bacteroidia	Bacteroidales	Prevotellaceae	Prevotella 1	NA
aceacc9c0af95e467fe63d3473ef0ec5	ASV_1037	Bacteria	Bacteroidetes	Bacteroidia	Bacteroidales	Prevotellaceae	Prevotella 1	NA
95cd3bd3a280211a7177ffd5c72952a9	ASV_1038	Bacteria	Bacteroidetes	Bacteroidia	Bacteroidales	Prevotellaceae	Prevotella 1	NA
b45476aa0181d4df4e5c044200122965	ASV_1039	Bacteria	Bacteroidetes	Bacteroidia	Bacteroidales	Prevotellaceae	Prevotella 1	unidentified rumen bacterium RF19
3a60e40dd8c277a2bd011c9b40f002dc	ASV_1040	Bacteria	Bacteroidetes	Bacteroidia	Bacteroidales	Prevotellaceae	Prevotella 1	uncultured rumen bacterium
37f715d2aee05414bac3af20d0d0dce9	ASV_1041	Bacteria	Bacteroidetes	Bacteroidia	Bacteroidales	Prevotellaceae	Prevotella 1	uncultured rumen bacterium
9fecff3682faf058393c314504532e51	ASV_1042	Bacteria	Bacteroidetes	Bacteroidia	Bacteroidales	Prevotellaceae	Prevotella 1	uncultured rumen bacterium
62e92b0d3f3bcb5dedff33a19c2ffa1d	ASV_1043	Bacteria	Bacteroidetes	Bacteroidia	Bacteroidales	Prevotellaceae	Prevotella 1	uncultured rumen bacterium
059eb9003a8f01ae882bef384c62097b	ASV_1044	Bacteria	Bacteroidetes	Bacteroidia	Bacteroidales	Prevotellaceae	Prevotella 1	uncultured rumen bacterium
cd538c100ad2bcd861a5b6e9e27e41bd	ASV_1045	Bacteria	Bacteroidetes	Bacteroidia	Bacteroidales	Prevotellaceae	Prevotella 1	uncultured rumen bacterium
ed4f6c6a560fc0580d33ae9e3e023f7a	ASV_1046	Bacteria	Bacteroidetes	Bacteroidia	Bacteroidales	Prevotellaceae	Prevotella 1	uncultured rumen bacterium
0ed0b501a133dd9758025717bb0db143	ASV_1047	Bacteria	Bacteroidetes	Bacteroidia	Bacteroidales	Prevotellaceae	Prevotella 1	uncultured rumen bacterium
def7f85dc30d29ead4320b1c21767289	ASV_1048	Bacteria	Bacteroidetes	Bacteroidia	Bacteroidales	Prevotellaceae	Prevotella 1	NA
a9721642f4f51a21a7878c4d1497f581	ASV_1049	Bacteria	Bacteroidetes	Bacteroidia	Bacteroidales	Prevotellaceae	Prevotella 1	NA
159e96ab8813eaae1373e41d2688ef63	ASV_1050	Bacteria	Bacteroidetes	Bacteroidia	Bacteroidales	Prevotellaceae	Prevotella 1	NA
2c16775def94bb46c3311631ecc7769f	ASV_1051	Bacteria	Bacteroidetes	Bacteroidia	Bacteroidales	Prevotellaceae	Prevotella 1	NA
21ee4279a31653ec6cdcb634970ed44d	ASV_1052	Bacteria	Bacteroidetes	Bacteroidia	Bacteroidales	Prevotellaceae	Prevotella 1	NA
e4b372b97b044c551541327e7eb4b0af	ASV_1053	Bacteria	Bacteroidetes	Bacteroidia	Bacteroidales	Prevotellaceae	Prevotella 1	NA
e50250caa0592decc7d8fc46f4f83fbd	ASV_1054	Bacteria	Bacteroidetes	Bacteroidia	Bacteroidales	Prevotellaceae	Prevotella 1	NA
bda4d22dc6a37414b5b09b64f2237c19	ASV_1055	Bacteria	Bacteroidetes	Bacteroidia	Bacteroidales	Prevotellaceae	Prevotella 1	NA
bc2b598dbf895bdbd681fb6092435d85	ASV_1056	Bacteria	Bacteroidetes	Bacteroidia	Bacteroidales	Prevotellaceae	Prevotella 1	NA
526a4d75d202c5db8a3e24e4d381a311	ASV_1057	Bacteria	Bacteroidetes	Bacteroidia	Bacteroidales	Prevotellaceae	Prevotella 1	uncultured rumen bacterium
7119e71f0b60a9619c82455fc5718119	ASV_1058	Bacteria	Bacteroidetes	Bacteroidia	Bacteroidales	Prevotellaceae	Prevotella 1	uncultured rumen bacterium
d5f56de11c24a529ab05410f3c0dd490	ASV_1059	Bacteria	Bacteroidetes	Bacteroidia	Bacteroidales	Prevotellaceae	Prevotella 1	uncultured rumen bacterium
c52e735761a3cdd43d33acb8a894b81d	ASV_1060	Bacteria	Bacteroidetes	Bacteroidia	Bacteroidales	Prevotellaceae	Prevotella 1	uncultured rumen bacterium
2ce76353cdbcacd58b51450dd77775b3	ASV_1061	Bacteria	Bacteroidetes	Bacteroidia	Bacteroidales	Prevotellaceae	Prevotella 1	NA
d011919a3b5765d9e46b9e45564634e8	ASV_1062	Bacteria	Bacteroidetes	Bacteroidia	Bacteroidales	Prevotellaceae	Prevotella 1	uncultured rumen bacterium
5dadd6ab4b7e71d6b8ec727c3ccb6e27	ASV_1063	Bacteria	Bacteroidetes	Bacteroidia	Bacteroidales	Prevotellaceae	Prevotella 1	uncultured rumen bacterium
da01844832c7492922a097a1dd1ba4bc	ASV_1064	Bacteria	Bacteroidetes	Bacteroidia	Bacteroidales	Prevotellaceae	Prevotella 1	uncultured rumen bacterium
f99b5c20c30f29baf145f25ed1e964f1	ASV_1065	Bacteria	Bacteroidetes	Bacteroidia	Bacteroidales	Prevotellaceae	Prevotella 1	NA
c6f8cf1c835d349fbd35185dc5a4bccf	ASV_1066	Bacteria	Bacteroidetes	Bacteroidia	Bacteroidales	Prevotellaceae	Prevotella 1	unidentified rumen bacterium RF25
4c7f0cbe8dc9a1c93d29a685ea1f0d74	ASV_1067	Bacteria	Bacteroidetes	Bacteroidia	Bacteroidales	Prevotellaceae	Prevotella 1	uncultured rumen bacterium
397a448b6289ef6fdb22766591cc8235	ASV_1068	Bacteria	Bacteroidetes	Bacteroidia	Bacteroidales	Prevotellaceae	Prevotella 1	uncultured rumen bacterium
60156c18274b68ea5d919d6862f584e7	ASV_1069	Bacteria	Bacteroidetes	Bacteroidia	Bacteroidales	Prevotellaceae	Prevotella 1	NA
1140eefffc0a312541b88f509bb54bdb	ASV_1070	Bacteria	Bacteroidetes	Bacteroidia	Bacteroidales	Prevotellaceae	Prevotella 1	Prevotella ruminicola
d1facbfe3eb7368932002a20ba501d36	ASV_1071	Bacteria	Bacteroidetes	Bacteroidia	Bacteroidales	Prevotellaceae	Prevotella 1	NA
63cb96bfd768c854a582c48102c38f93	ASV_1072	Bacteria	Bacteroidetes	Bacteroidia	Bacteroidales	Prevotellaceae	Prevotella 1	NA
d07d6cfe64fe5e4cd87a06d8ad03e389	ASV_1073	Bacteria	Bacteroidetes	Bacteroidia	Bacteroidales	Prevotellaceae	Prevotella 1	uncultured rumen bacterium
3e1cd3a2ff315c5433a0d4ea805d348c	ASV_1074	Bacteria	Bacteroidetes	Bacteroidia	Bacteroidales	Prevotellaceae	Prevotella 1	NA
f9de19677fec1aa0a75f50880930d25c	ASV_1075	Bacteria	Bacteroidetes	Bacteroidia	Bacteroidales	Prevotellaceae	Prevotella 1	unidentified rumen bacterium RFN78
f4eed1b108e462c3e246087fa60b6cb1	ASV_1076	Bacteria	Bacteroidetes	Bacteroidia	Bacteroidales	Prevotellaceae	Prevotella 1	bacterium NE3005
203da513eba7a4424c426d2f8bcf350e	ASV_1077	Bacteria	Bacteroidetes	Bacteroidia	Bacteroidales	Prevotellaceae	Prevotella 1	Prevotella ruminicola
df126cefb387009f3ebe0c3133104c78	ASV_1078	Bacteria	Bacteroidetes	Bacteroidia	Bacteroidales	Prevotellaceae	Prevotella 1	Prevotella ruminicola
9d2d6b2f57f8e7a233899827d82b0747	ASV_1079	Bacteria	Bacteroidetes	Bacteroidia	Bacteroidales	Prevotellaceae	Prevotella 1	Prevotella ruminicola
bb4e28e96eab48d27fed0cd34722148c	ASV_1080	Bacteria	Bacteroidetes	Bacteroidia	Bacteroidales	Prevotellaceae	Prevotella 1	Prevotella ruminicola
3d7b0cd59f494914b66ae6ab8a6c0e72	ASV_1081	Bacteria	Bacteroidetes	Bacteroidia	Bacteroidales	Prevotellaceae	Prevotella 1	Prevotella ruminicola
94b61ec8cfe103a7f2b19df70ae4acf2	ASV_1082	Bacteria	Bacteroidetes	Bacteroidia	Bacteroidales	Prevotellaceae	Prevotella 1	Prevotella ruminicola
621e910a6cbb29905bd7bcbecd73b822	ASV_1083	Bacteria	Bacteroidetes	Bacteroidia	Bacteroidales	Prevotellaceae	Prevotella 1	Prevotella ruminicola
1b26e9a9630ab3a6ddcc1e6b63a412db	ASV_1084	Bacteria	Bacteroidetes	Bacteroidia	Bacteroidales	Prevotellaceae	Prevotella 1	Prevotella ruminicola
3dfeac22ee220143465a0433212f097e	ASV_1085	Bacteria	Bacteroidetes	Bacteroidia	Bacteroidales	Prevotellaceae	Prevotella 1	Prevotella ruminicola
812ba8736e76630dfdf8a6384c417f29	ASV_1086	Bacteria	Bacteroidetes	Bacteroidia	Bacteroidales	Prevotellaceae	Prevotella 1	Prevotella ruminicola
2b64076484ace77371cbbd01ecba7f05	ASV_1087	Bacteria	Bacteroidetes	Bacteroidia	Bacteroidales	Prevotellaceae	Prevotella 1	uncultured rumen bacterium
7f618bfdb3cd07bc8c9b6e276cc2578f	ASV_1088	Bacteria	Bacteroidetes	Bacteroidia	Bacteroidales	Prevotellaceae	Prevotella 1	uncultured rumen bacterium
ffbd03a5cc911e77996cf8da378544e5	ASV_1089	Bacteria	Bacteroidetes	Bacteroidia	Bacteroidales	Prevotellaceae	Prevotella 1	unidentified rumen bacterium RF25
044683c911ced8bc6568eaa002e3a6fe	ASV_1090	Bacteria	Bacteroidetes	Bacteroidia	Bacteroidales	Prevotellaceae	Prevotella 1	NA
be91ecdde9656d3df549eafe0f455410	ASV_1091	Bacteria	Bacteroidetes	Bacteroidia	Bacteroidales	Prevotellaceae	Prevotella 1	uncultured rumen bacterium
9502d6c8b42af15f506766a8becf2215	ASV_1092	Bacteria	Bacteroidetes	Bacteroidia	Bacteroidales	Prevotellaceae	Prevotella 1	uncultured rumen bacterium
1fa4ea605d28d50e39fe89834db6c5e4	ASV_1093	Bacteria	Bacteroidetes	Bacteroidia	Bacteroidales	Prevotellaceae	Prevotella 1	NA
03385dadaaa924f01faffc7f07783658	ASV_1094	Bacteria	Bacteroidetes	Bacteroidia	Bacteroidales	Prevotellaceae	Prevotella 1	NA
e0371a16db593bcbb6021ade9b018c7a	ASV_1095	Bacteria	Bacteroidetes	Bacteroidia	Bacteroidales	Prevotellaceae	Prevotella 1	NA
107628d44060d6c1f97a7b9b2fa87de4	ASV_1096	Bacteria	Bacteroidetes	Bacteroidia	Bacteroidales	Prevotellaceae	Prevotella 1	NA
96fb979e073eb1148afbd249904d3464	ASV_1097	Bacteria	Bacteroidetes	Bacteroidia	Bacteroidales	Prevotellaceae	Prevotella 1	unidentified rumen bacterium 12-101
0891711d8455aab35c04c44c154420c3	ASV_1098	Bacteria	Bacteroidetes	Bacteroidia	Bacteroidales	Prevotellaceae	Prevotella 1	unidentified rumen bacterium RFN92
0870b97f20d032bdf74a8e4ccd22a1c8	ASV_1099	Bacteria	Bacteroidetes	Bacteroidia	Bacteroidales	Prevotellaceae	Prevotella 1	uncultured rumen bacterium
684bb1bddde293f310d9da36eeb49363	ASV_1100	Bacteria	Bacteroidetes	Bacteroidia	Bacteroidales	Prevotellaceae	Prevotella 1	uncultured rumen bacterium
db66835d62f846bd6951821a3112842d	ASV_1101	Bacteria	Bacteroidetes	Bacteroidia	Bacteroidales	Prevotellaceae	Prevotella 1	uncultured rumen bacterium
28ec08fccdf8549e2fdb320c051d7ec5	ASV_1102	Bacteria	Bacteroidetes	Bacteroidia	Bacteroidales	Prevotellaceae	Prevotella 1	uncultured rumen bacterium
90bea5bb79cca090db277cf7baf58d49	ASV_1103	Bacteria	Bacteroidetes	Bacteroidia	Bacteroidales	Prevotellaceae	Prevotella 1	NA
9a684f907c3e1b0051beee865624f3cf	ASV_1104	Bacteria	Bacteroidetes	Bacteroidia	Bacteroidales	Prevotellaceae	Prevotella 1	NA
235959a4279624301bfcaee6d0417f8b	ASV_1105	Bacteria	Bacteroidetes	Bacteroidia	Bacteroidales	Prevotellaceae	Prevotella 1	NA
cf2f3e009bd6af27260a483bbde3a574	ASV_1106	Bacteria	Bacteroidetes	Bacteroidia	Bacteroidales	Prevotellaceae	Prevotella 1	uncultured bacterium
22452fd8e2cc433872c8a6b4af1cf005	ASV_1107	Bacteria	Bacteroidetes	Bacteroidia	Bacteroidales	Prevotellaceae	Prevotella 1	bacterium XPB4001
989c201bc18d2acb3af4876176a9ba78	ASV_1108	Bacteria	Bacteroidetes	Bacteroidia	Bacteroidales	Prevotellaceae	Prevotella 1	NA
084e3f2aac7596721da475fb0e67252b	ASV_1109	Bacteria	Bacteroidetes	Bacteroidia	Bacteroidales	Prevotellaceae	Prevotella 1	NA
2e3559fd7c76e4998c9ca5383a7e637f	ASV_1110	Bacteria	Bacteroidetes	Bacteroidia	Bacteroidales	Prevotellaceae	Prevotella 1	NA
ee5c0ddb36bb058a86421dda84e7860f	ASV_1111	Bacteria	Bacteroidetes	Bacteroidia	Bacteroidales	Prevotellaceae	Prevotella 1	NA
c9fa1c7bbcf919ff26cffd52579b8483	ASV_1112	Bacteria	Bacteroidetes	Bacteroidia	Bacteroidales	Prevotellaceae	Prevotella 1	NA
3b8c6eb9b9ba4f0acb4903fe78435877	ASV_1113	Bacteria	Bacteroidetes	Bacteroidia	Bacteroidales	Prevotellaceae	Prevotella 1	NA
2d11f363da06ee6a84884db75ce5da02	ASV_1114	Bacteria	Bacteroidetes	Bacteroidia	Bacteroidales	Prevotellaceae	Prevotella 1	NA
bd7c3e5557f3e6800b16a10ac72d5b50	ASV_1115	Bacteria	Bacteroidetes	Bacteroidia	Bacteroidales	Prevotellaceae	Prevotella 1	NA
e5f360794d5290b9b4354927cae64505	ASV_1116	Bacteria	Bacteroidetes	Bacteroidia	Bacteroidales	Prevotellaceae	Prevotella 1	NA
2fbf384b9627c17d85c7c3b1428443a9	ASV_1117	Bacteria	Bacteroidetes	Bacteroidia	Bacteroidales	Prevotellaceae	Prevotella 1	NA
00dbbcd17516dee3be7314f804958451	ASV_1118	Bacteria	Bacteroidetes	Bacteroidia	Bacteroidales	Prevotellaceae	Prevotella 1	NA
e014ea8786971f5a9b3ad78fd642a86d	ASV_1119	Bacteria	Bacteroidetes	Bacteroidia	Bacteroidales	Prevotellaceae	Prevotella 1	unidentified rumen bacterium RFN15
2b73c7eab73f02b5c6fbf9cf359b4efe	ASV_1120	Bacteria	Bacteroidetes	Bacteroidia	Bacteroidales	Prevotellaceae	Prevotella 1	NA
6264ee2fd00812b8d477dc93a34f6238	ASV_1121	Bacteria	Bacteroidetes	Bacteroidia	Bacteroidales	Prevotellaceae	Prevotella 1	unidentified rumen bacterium RFN15
c5567b900587cbe199ff3cbf654d807a	ASV_1122	Bacteria	Bacteroidetes	Bacteroidia	Bacteroidales	Prevotellaceae	Prevotella 1	uncultured rumen bacterium
bc6a39cdee40c18505d621417bb35405	ASV_1123	Bacteria	Bacteroidetes	Bacteroidia	Bacteroidales	Prevotellaceae	Prevotella 1	NA
5514858be5e589aa9085cd9a72af24a1	ASV_1124	Bacteria	Bacteroidetes	Bacteroidia	Bacteroidales	Prevotellaceae	Prevotella 1	NA
03e825ff28c4aa3c331a974fa957a48e	ASV_1125	Bacteria	Bacteroidetes	Bacteroidia	Bacteroidales	Prevotellaceae	Prevotella 1	NA
89af8db5115e35316f1b0a5fb95b6ec2	ASV_1126	Bacteria	Bacteroidetes	Bacteroidia	Bacteroidales	Prevotellaceae	Prevotella 1	uncultured bacterium
d59b75adeebc7a59af66540a8a11977f	ASV_1127	Bacteria	Bacteroidetes	Bacteroidia	Bacteroidales	Prevotellaceae	Prevotella 1	NA
8619487c943c568563f00f2483b4afa4	ASV_1128	Bacteria	Bacteroidetes	Bacteroidia	Bacteroidales	Prevotellaceae	Prevotella 1	uncultured Prevotella sp.
c941809ded3fde4a3ea73544370d19df	ASV_1129	Bacteria	Bacteroidetes	Bacteroidia	Bacteroidales	Prevotellaceae	Prevotella 1	uncultured Prevotella sp.
e416020dfa52ea5ed9266916a68118fa	ASV_1130	Bacteria	Bacteroidetes	Bacteroidia	Bacteroidales	Prevotellaceae	Prevotella 1	NA
9d2253bea47b1ca55d7e77f71a3fab3b	ASV_1131	Bacteria	Bacteroidetes	Bacteroidia	Bacteroidales	Prevotellaceae	Prevotella 1	uncultured rumen bacterium
7fb8f7b3796a2c3735920ea7a79b550b	ASV_1132	Bacteria	Bacteroidetes	Bacteroidia	Bacteroidales	Prevotellaceae	Prevotella 1	NA
15f5e58cb3fb44f7b98ece5b212fe44c	ASV_1133	Bacteria	Bacteroidetes	Bacteroidia	Bacteroidales	Prevotellaceae	Prevotella 1	NA
ca3bd42ca0c43259f06c9cdb1f1fddb1	ASV_1134	Bacteria	Bacteroidetes	Bacteroidia	Bacteroidales	Prevotellaceae	Prevotella 1	NA
5ea752ff4aa52db893fb701d575a0e39	ASV_1135	Bacteria	Bacteroidetes	Bacteroidia	Bacteroidales	Prevotellaceae	Prevotella 1	NA
efcf8d4f842f608524ecf9ec7f2ff2ee	ASV_1136	Bacteria	Bacteroidetes	Bacteroidia	Bacteroidales	Prevotellaceae	Prevotella 1	NA
fbf64d6e3ed0f5677d5fbc83ac8be8f6	ASV_1137	Bacteria	Bacteroidetes	Bacteroidia	Bacteroidales	Prevotellaceae	Prevotella 1	Prevotella sp. BP1-56
3e58ec98c259c3cacf773463e6d32e53	ASV_1138	Bacteria	Bacteroidetes	Bacteroidia	Bacteroidales	Prevotellaceae	Prevotella 1	Prevotella sp. BP1-56
4048acae5fbd8ea600d1397c6ee6e059	ASV_1139	Bacteria	Bacteroidetes	Bacteroidia	Bacteroidales	Prevotellaceae	Prevotella 1	Prevotella sp. R79
40f583da96a95d011d766dab390fdb7d	ASV_1140	Bacteria	Bacteroidetes	Bacteroidia	Bacteroidales	Prevotellaceae	Prevotella 1	NA
ed6e10f327f22e9a88b1ed1408d03564	ASV_1141	Bacteria	Bacteroidetes	Bacteroidia	Bacteroidales	Prevotellaceae	Prevotella 1	NA
6c6de21a5d2caf3bffe712b9df484b9d	ASV_1142	Bacteria	Bacteroidetes	Bacteroidia	Bacteroidales	Prevotellaceae	Prevotella 1	NA
bd4319f6299e5dc87eb312f84918fadb	ASV_1143	Bacteria	Bacteroidetes	Bacteroidia	Bacteroidales	Prevotellaceae	Prevotella 1	NA
175168c4953514a882384387968aa0c2	ASV_1144	Bacteria	Bacteroidetes	Bacteroidia	Bacteroidales	Prevotellaceae	Prevotella 1	uncultured bacterium
b1bb78ff6c8d791e741ae207d5489c78	ASV_1145	Bacteria	Bacteroidetes	Bacteroidia	Bacteroidales	Prevotellaceae	Prevotella 1	uncultured bacterium
5db3ac0c62d10f3964ef7d69e1bba627	ASV_1146	Bacteria	Bacteroidetes	Bacteroidia	Bacteroidales	Prevotellaceae	Prevotella 1	uncultured bacterium
cea020ef6927755a51b5ce3e78fb4a7e	ASV_1147	Bacteria	Bacteroidetes	Bacteroidia	Bacteroidales	Prevotellaceae	Prevotella 1	uncultured bacterium
2eabc317dd9370dde856fcbf00c41b87	ASV_1148	Bacteria	Bacteroidetes	Bacteroidia	Bacteroidales	Prevotellaceae	Prevotella 1	uncultured bacterium
ba7dd1bc02b5143203bc4eb9a9de2505	ASV_1149	Bacteria	Bacteroidetes	Bacteroidia	Bacteroidales	Prevotellaceae	Prevotella 1	uncultured bacterium
551ffdb2ff6099c0b3457c7827220a92	ASV_1150	Bacteria	Bacteroidetes	Bacteroidia	Bacteroidales	Prevotellaceae	Prevotella 1	uncultured rumen bacterium
b00fac808c3c487a4e5b8da7250e3b53	ASV_1151	Bacteria	Bacteroidetes	Bacteroidia	Bacteroidales	Prevotellaceae	Prevotella 1	NA
346db91328cb9d19558bb409aa848a86	ASV_1152	Bacteria	Bacteroidetes	Bacteroidia	Bacteroidales	Prevotellaceae	Prevotella 1	NA
7a5da55ae9710e4f8e7a3b9853f9f76c	ASV_1153	Bacteria	Bacteroidetes	Bacteroidia	Bacteroidales	Prevotellaceae	Prevotella 1	NA
c888eb6a778ba1a853035694f857069d	ASV_1154	Bacteria	Bacteroidetes	Bacteroidia	Bacteroidales	Prevotellaceae	Prevotella 1	NA
8504ddc017f3fe057c4ba916871edec2	ASV_1155	Bacteria	Bacteroidetes	Bacteroidia	Bacteroidales	Prevotellaceae	Prevotella 1	uncultured rumen bacterium
a96f7c4e96973483d30570660f6492f6	ASV_1156	Bacteria	Bacteroidetes	Bacteroidia	Bacteroidales	Prevotellaceae	Prevotella 1	NA
897900d1045daf82145d7d0a47d70fa6	ASV_1157	Bacteria	Bacteroidetes	Bacteroidia	Bacteroidales	Prevotellaceae	Prevotella 1	NA
599dbb49d7f46cda2fecfa67d433e8e1	ASV_1158	Bacteria	Bacteroidetes	Bacteroidia	Bacteroidales	Prevotellaceae	Prevotella 1	NA
01b9476598a1179c959c2d760789900e	ASV_1159	Bacteria	Bacteroidetes	Bacteroidia	Bacteroidales	Prevotellaceae	Prevotella 1	NA
340d466247f30a8b20b93d3cd729d853	ASV_1160	Bacteria	Bacteroidetes	Bacteroidia	Bacteroidales	Prevotellaceae	Prevotella 1	uncultured bacterium
9bdee592621662da2cf996bafcdea373	ASV_1161	Bacteria	Bacteroidetes	Bacteroidia	Bacteroidales	Prevotellaceae	Prevotella 1	uncultured bacterium
ca018f2e021b333f680913564191c4ca	ASV_1162	Bacteria	Bacteroidetes	Bacteroidia	Bacteroidales	Prevotellaceae	Prevotella 1	uncultured rumen bacterium
7245834ab72e4dd4fa40b923f7ed9a5b	ASV_1163	Bacteria	Bacteroidetes	Bacteroidia	Bacteroidales	Prevotellaceae	Prevotella 1	NA
bdfe37176ceeb6a5249b2ae6129fb2b8	ASV_1164	Bacteria	Bacteroidetes	Bacteroidia	Bacteroidales	Prevotellaceae	Prevotella 1	uncultured bacterium
85c3832b506315924517019e017dfc88	ASV_1165	Bacteria	Bacteroidetes	Bacteroidia	Bacteroidales	Prevotellaceae	Prevotella 1	uncultured bacterium
41273f932063843e4e8119d2c224ba21	ASV_1166	Bacteria	Bacteroidetes	Bacteroidia	Bacteroidales	Prevotellaceae	Prevotella 1	uncultured bacterium
f0652229930428668ec3f9d52e0f9cea	ASV_1167	Bacteria	Bacteroidetes	Bacteroidia	Bacteroidales	Prevotellaceae	Prevotella 1	unidentified rumen bacterium 12-130
98fa3d7f9b92f0f37c769383c846eb21	ASV_1168	Bacteria	Bacteroidetes	Bacteroidia	Bacteroidales	Prevotellaceae	Prevotella 1	unidentified rumen bacterium 12-130
d43e778a4407888a9b4eb8668d83ec13	ASV_1169	Bacteria	Bacteroidetes	Bacteroidia	Bacteroidales	Prevotellaceae	Prevotella 1	unidentified rumen bacterium 12-130
482465a91b038ee07e21067a78c92763	ASV_1170	Bacteria	Bacteroidetes	Bacteroidia	Bacteroidales	Prevotellaceae	Prevotella 1	unidentified rumen bacterium 12-130
c4fb850088addf5622c6daffb15ea04a	ASV_1171	Bacteria	Bacteroidetes	Bacteroidia	Bacteroidales	Prevotellaceae	Prevotella 1	unidentified rumen bacterium 12-130
9e0d55bf0cfb15f2275406c581fc2ecc	ASV_1172	Bacteria	Bacteroidetes	Bacteroidia	Bacteroidales	Prevotellaceae	Prevotella 1	NA
27803f4ccd9754c67b2875f85467e83c	ASV_1173	Bacteria	Bacteroidetes	Bacteroidia	Bacteroidales	Prevotellaceae	Prevotella 1	NA
95a81334d78f7f1b179bb83ee66c67f8	ASV_1174	Bacteria	Bacteroidetes	Bacteroidia	Bacteroidales	Prevotellaceae	Prevotellaceae UCG-001	uncultured Prevotella sp.
a806da2f40cbe970fa6a6eb5dd43b39c	ASV_1175	Bacteria	Bacteroidetes	Bacteroidia	Bacteroidales	Prevotellaceae	Prevotellaceae UCG-001	uncultured Prevotella sp.
a796ab95c1ae244ccaf7c0195818d773	ASV_1176	Bacteria	Bacteroidetes	Bacteroidia	Bacteroidales	Prevotellaceae	Prevotellaceae UCG-001	uncultured rumen bacterium
4332c2a24203d78f8798e24ec731f7af	ASV_1177	Bacteria	Bacteroidetes	Bacteroidia	Bacteroidales	Prevotellaceae	Prevotellaceae UCG-001	uncultured rumen bacterium
6223caa7f33301c3da5a80faaf63c9ef	ASV_1178	Bacteria	Bacteroidetes	Bacteroidia	Bacteroidales	Prevotellaceae	Prevotellaceae UCG-001	uncultured rumen bacterium
6e6256c1fddf4416038c0f0b24b03520	ASV_1179	Bacteria	Bacteroidetes	Bacteroidia	Bacteroidales	Prevotellaceae	Prevotellaceae UCG-001	uncultured rumen bacterium
6580c1c2dc2e7600d75baa2632eda290	ASV_1180	Bacteria	Bacteroidetes	Bacteroidia	Bacteroidales	Prevotellaceae	Prevotellaceae UCG-001	uncultured rumen bacterium
b88968812b20126646a0a30182de8057	ASV_1181	Bacteria	Bacteroidetes	Bacteroidia	Bacteroidales	Prevotellaceae	Prevotellaceae UCG-001	uncultured rumen bacterium
6d6c424ba92cca64612c06ea4a39831a	ASV_1182	Bacteria	Bacteroidetes	Bacteroidia	Bacteroidales	Prevotellaceae	Prevotellaceae UCG-001	uncultured rumen bacterium
0ad16c1a74d5bfe6e7b244493f706142	ASV_1183	Bacteria	Bacteroidetes	Bacteroidia	Bacteroidales	Prevotellaceae	Prevotellaceae UCG-001	uncultured rumen bacterium
cab89c24f5b814a100cd54d91cae6afc	ASV_1184	Bacteria	Bacteroidetes	Bacteroidia	Bacteroidales	Prevotellaceae	Prevotellaceae UCG-001	uncultured rumen bacterium
fff16a3c38f5ae733cbe01efa2762a17	ASV_1185	Bacteria	Bacteroidetes	Bacteroidia	Bacteroidales	Prevotellaceae	Prevotellaceae UCG-001	uncultured rumen bacterium
e4e6fe38f964735d3cbcadad7b20502d	ASV_1186	Bacteria	Bacteroidetes	Bacteroidia	Bacteroidales	Prevotellaceae	Prevotellaceae UCG-001	uncultured rumen bacterium
8327674d6c4266d89ca7da52cdbe534a	ASV_1187	Bacteria	Bacteroidetes	Bacteroidia	Bacteroidales	Prevotellaceae	Prevotellaceae UCG-001	uncultured rumen bacterium
a3972729c654c7ca2c6f83f233649a6a	ASV_1188	Bacteria	Bacteroidetes	Bacteroidia	Bacteroidales	Prevotellaceae	Prevotellaceae UCG-001	uncultured rumen bacterium
ac0a5832c260767852d7ae6f9a6c30c0	ASV_1189	Bacteria	Bacteroidetes	Bacteroidia	Bacteroidales	Prevotellaceae	Prevotellaceae UCG-001	uncultured rumen bacterium
4bf8af6a7c1c09796e48d4ea4fc03672	ASV_1190	Bacteria	Bacteroidetes	Bacteroidia	Bacteroidales	Prevotellaceae	Prevotellaceae UCG-001	uncultured rumen bacterium
338aa5164d4ebc7637349819c130938e	ASV_1191	Bacteria	Bacteroidetes	Bacteroidia	Bacteroidales	Prevotellaceae	Prevotellaceae UCG-001	uncultured rumen bacterium
675a867ab09d8d1f9d396f700c7659ac	ASV_1192	Bacteria	Bacteroidetes	Bacteroidia	Bacteroidales	Prevotellaceae	Prevotellaceae UCG-001	uncultured rumen bacterium
89f0b3cbd362f8e424fd8f43fa52ff37	ASV_1193	Bacteria	Bacteroidetes	Bacteroidia	Bacteroidales	Prevotellaceae	Prevotellaceae UCG-001	uncultured rumen bacterium
62d0d13d034b9277b4821a9d8b4ae2b4	ASV_1194	Bacteria	Bacteroidetes	Bacteroidia	Bacteroidales	Prevotellaceae	Prevotellaceae UCG-001	uncultured rumen bacterium
1c8992ac1b134c52e1598ac266445ff5	ASV_1195	Bacteria	Bacteroidetes	Bacteroidia	Bacteroidales	Prevotellaceae	Prevotellaceae UCG-001	uncultured rumen bacterium
f4ddf9076b3a19d0ea3c2b5009e69559	ASV_1196	Bacteria	Bacteroidetes	Bacteroidia	Bacteroidales	Prevotellaceae	Prevotellaceae UCG-001	uncultured rumen bacterium
81f74bf80a460a68f54dad2aed29518a	ASV_1197	Bacteria	Bacteroidetes	Bacteroidia	Bacteroidales	Prevotellaceae	Prevotellaceae UCG-001	uncultured rumen bacterium
9056f5c004c05bb2cc01fa0a6dd24f5c	ASV_1198	Bacteria	Bacteroidetes	Bacteroidia	Bacteroidales	Prevotellaceae	uncultured	uncultured bacterium
7c9f4de691e4ea3a3bfaf2b935e1d314	ASV_1199	Bacteria	Bacteroidetes	Bacteroidia	Bacteroidales	Prevotellaceae	uncultured	uncultured bacterium
8cd04ada63126ddb9d65efdaa9ba1b6b	ASV_1200	Bacteria	Bacteroidetes	Bacteroidia	Bacteroidales	Prevotellaceae	Prevotella 1	uncultured bacterium
6437d813f6959422a7d43e5f110961ef	ASV_1201	Bacteria	Bacteroidetes	Bacteroidia	Bacteroidales	Prevotellaceae	NA	NA
066a3822863b065b926f2ee95f69ae9f	ASV_1202	Bacteria	Bacteroidetes	Bacteroidia	Bacteroidales	Prevotellaceae	Prevotella 1	uncultured bacterium
8c25f1ea29c8ce84b0e644959d520a41	ASV_1203	Bacteria	Bacteroidetes	Bacteroidia	Bacteroidales	Prevotellaceae	NA	NA
1e5a885f267e9629d99a162d3000395a	ASV_1204	Bacteria	Bacteroidetes	Bacteroidia	Bacteroidales	Prevotellaceae	NA	NA
10e2c56440e6142bea6e314f4a2601f8	ASV_1205	Bacteria	Bacteroidetes	Bacteroidia	Bacteroidales	Prevotellaceae	Prevotella 1	uncultured bacterium
0772724e695b0dd71ded75fe5652cdd5	ASV_1206	Bacteria	Bacteroidetes	Bacteroidia	Bacteroidales	Prevotellaceae	Prevotella 1	uncultured bacterium
4d43dac3a2ac605362fe264ba935fe15	ASV_1207	Bacteria	Bacteroidetes	Bacteroidia	Bacteroidales	Prevotellaceae	Prevotellaceae UCG-001	NA
6e7dd1d52c2fc02d347eddac2405cda1	ASV_1208	Bacteria	Bacteroidetes	Bacteroidia	Bacteroidales	Prevotellaceae	Prevotellaceae UCG-001	NA
a43af7313ae5c077282dba119e184a2d	ASV_1209	Bacteria	Bacteroidetes	Bacteroidia	Bacteroidales	Prevotellaceae	Prevotellaceae UCG-001	uncultured bacterium
10f01171fa26c8795b7b1a090c4048dc	ASV_1210	Bacteria	Bacteroidetes	Bacteroidia	Bacteroidales	Prevotellaceae	Prevotellaceae UCG-001	uncultured bacterium
657da5681dd25b11eb0b32fcd0374b73	ASV_1211	Bacteria	Bacteroidetes	Bacteroidia	Bacteroidales	Prevotellaceae	Prevotellaceae UCG-001	uncultured bacterium
5b6b3bb25b8f8534e3d2c156a2ae7248	ASV_1212	Bacteria	Bacteroidetes	Bacteroidia	Bacteroidales	Prevotellaceae	Prevotellaceae UCG-001	uncultured bacterium
cf966d1db0f6736d916d668b12556d45	ASV_1213	Bacteria	Bacteroidetes	Bacteroidia	Bacteroidales	Prevotellaceae	NA	NA
3c40f5b4463cebe62222d23fa73f46fb	ASV_1214	Bacteria	Bacteroidetes	Bacteroidia	Bacteroidales	Prevotellaceae	NA	NA
f5ef943c25c9e392b96523a6cd6ee88a	ASV_1215	Bacteria	Bacteroidetes	Bacteroidia	Bacteroidales	Prevotellaceae	Prevotella 1	uncultured bacterium
65008803f64df4c22f5600887fa89d0d	ASV_1216	Bacteria	Bacteroidetes	Bacteroidia	Bacteroidales	Prevotellaceae	Prevotella 1	NA
4ce92b512ffd5ae73ebb40c6fe43af74	ASV_1217	Bacteria	Bacteroidetes	Bacteroidia	Bacteroidales	Prevotellaceae	Prevotella 1	NA
85ff2b8237d4fdd766ec8da5f077b4b8	ASV_1218	Bacteria	Bacteroidetes	Bacteroidia	Bacteroidales	Prevotellaceae	Prevotella 1	NA
3a21b69e42291b17d2c73dc608d2031d	ASV_1219	Bacteria	Bacteroidetes	Bacteroidia	Bacteroidales	Prevotellaceae	Prevotella 1	NA
f7f52cce4467c65cbabee6b3f4b11b11	ASV_1220	Bacteria	Bacteroidetes	Bacteroidia	Bacteroidales	Prevotellaceae	NA	NA
666ffcb6867d7cef338b50a258cd6c10	ASV_1221	Bacteria	Bacteroidetes	Bacteroidia	Bacteroidales	Prevotellaceae	Prevotellaceae UCG-001	uncultured rumen bacterium
1bc3adc2bc48944d49e7aa80bb93f3c2	ASV_1222	Bacteria	Bacteroidetes	Bacteroidia	Bacteroidales	Prevotellaceae	Prevotellaceae UCG-001	uncultured rumen bacterium
67c34b22b46179b5e7417917ae26a9dd	ASV_1223	Bacteria	Bacteroidetes	Bacteroidia	Bacteroidales	Prevotellaceae	Prevotellaceae UCG-001	uncultured rumen bacterium
c10725fbc4073fdc42d9913e3409c838	ASV_1224	Bacteria	Bacteroidetes	Bacteroidia	Bacteroidales	Prevotellaceae	Prevotellaceae UCG-001	uncultured rumen bacterium
6ff384c8c423545595874a8005111415	ASV_1225	Bacteria	Bacteroidetes	Bacteroidia	Bacteroidales	Prevotellaceae	Prevotellaceae UCG-001	uncultured rumen bacterium
51884a5aaff7046edbc17661325724f3	ASV_1226	Bacteria	Bacteroidetes	Bacteroidia	Bacteroidales	Prevotellaceae	NA	NA
a440bdfb4323cd814a0fc18b0aebf069	ASV_1227	Bacteria	Bacteroidetes	Bacteroidia	Bacteroidales	Prevotellaceae	Prevotellaceae UCG-001	uncultured rumen bacterium
676c9ff268abfd107d3ee6c9c03acd36	ASV_1228	Bacteria	Bacteroidetes	Bacteroidia	Bacteroidales	Prevotellaceae	Prevotellaceae UCG-001	uncultured rumen bacterium
b46e427ca0b302dbe56c84aad8966a1e	ASV_1229	Bacteria	Bacteroidetes	Bacteroidia	Bacteroidales	Prevotellaceae	Prevotella 1	uncultured bacterium
75b997a7761975930fa7ba70b611cff9	ASV_1230	Bacteria	Bacteroidetes	Bacteroidia	Bacteroidales	Prevotellaceae	Prevotella 1	uncultured bacterium
3aa08fb4b51b81dbdaf86ca19e74369a	ASV_1231	Bacteria	Bacteroidetes	Bacteroidia	Bacteroidales	Prevotellaceae	Prevotella 1	uncultured bacterium
e038e8f0d99c2aa3e0bad3f0a333a22a	ASV_1232	Bacteria	Bacteroidetes	Bacteroidia	Bacteroidales	Prevotellaceae	Prevotella 1	NA
8ef9613b69f2ee37623a2000f4bde590	ASV_1233	Bacteria	Bacteroidetes	Bacteroidia	Bacteroidales	Prevotellaceae	Prevotella 1	NA
a6b0fe36ce0449061f4a510d7c6b2cb7	ASV_1234	Bacteria	Bacteroidetes	Bacteroidia	Bacteroidales	Prevotellaceae	Prevotella 1	NA
9432ccde7f6e8ab405fc29d1aaa9c97a	ASV_1235	Bacteria	Bacteroidetes	Bacteroidia	Bacteroidales	Prevotellaceae	Prevotella 1	NA
85abfc4fe4457b1ffcff5d808f12f314	ASV_1236	Bacteria	Bacteroidetes	Bacteroidia	Bacteroidales	Prevotellaceae	Prevotella 1	NA
b2cf1c0bd55f05671002c31d982ab005	ASV_1237	Bacteria	Bacteroidetes	Bacteroidia	Bacteroidales	Prevotellaceae	Prevotella 1	uncultured rumen bacterium
e0ab606161cc0d19e3d4c0d83c6fbc2c	ASV_1238	Bacteria	Bacteroidetes	Bacteroidia	Bacteroidales	Prevotellaceae	Prevotella 1	NA
c9ce59cfb81774cfcff15000a760ffe9	ASV_1239	Bacteria	Bacteroidetes	Bacteroidia	Bacteroidales	Prevotellaceae	Prevotella 1	NA
8c30cbc1188b34e6c1cd9b37b55f05e2	ASV_1240	Bacteria	Bacteroidetes	Bacteroidia	Bacteroidales	Prevotellaceae	Prevotella 1	NA
1d0a6158504c1c45b49155a76de03f6b	ASV_1241	Bacteria	Bacteroidetes	Bacteroidia	Bacteroidales	Prevotellaceae	Prevotella 1	NA
9e21edf47f7dc7827b3b2a0e9d2795bb	ASV_1242	Bacteria	Bacteroidetes	Bacteroidia	Bacteroidales	Prevotellaceae	Prevotella 1	uncultured rumen bacterium
5446ece6aba6ab445282a31b3ee02e88	ASV_1243	Bacteria	Bacteroidetes	Bacteroidia	Bacteroidales	Prevotellaceae	Prevotella 1	uncultured rumen bacterium
40416c99a46d342b1e8391354cbd10e7	ASV_1244	Bacteria	Bacteroidetes	Bacteroidia	Bacteroidales	Prevotellaceae	Prevotella 1	uncultured rumen bacterium
8b72577cb44beeb3cec3372319fc197d	ASV_1245	Bacteria	Bacteroidetes	Bacteroidia	Bacteroidales	Prevotellaceae	Prevotella 1	uncultured rumen bacterium
f070fba1d374d206841bce9960ce5df9	ASV_1246	Bacteria	Bacteroidetes	Bacteroidia	Bacteroidales	Prevotellaceae	Prevotella 1	uncultured rumen bacterium
7552a9b7ec27fbdf70b1bc5d4b66a85c	ASV_1247	Bacteria	Bacteroidetes	Bacteroidia	Bacteroidales	Prevotellaceae	Prevotella 1	uncultured rumen bacterium
ccf4df7f4473425aec9872582ed599f2	ASV_1248	Bacteria	Bacteroidetes	Bacteroidia	Bacteroidales	Prevotellaceae	Prevotella 1	uncultured rumen bacterium
9e2c6c44fb6985060fb024a2bdff2b96	ASV_1249	Bacteria	Bacteroidetes	Bacteroidia	Bacteroidales	Prevotellaceae	Prevotella 1	uncultured rumen bacterium
6b589c5aa814ee82d609c503bbb6e592	ASV_1250	Bacteria	Bacteroidetes	Bacteroidia	Bacteroidales	Prevotellaceae	Prevotella 1	uncultured Prevotellaceae bacterium
5b114d16f7a03d1bde32de85158b67ca	ASV_1251	Bacteria	Bacteroidetes	Bacteroidia	Bacteroidales	Prevotellaceae	Prevotella 1	uncultured bacterium
2d896a0fe782aecf69b159da4013662f	ASV_1252	Bacteria	Bacteroidetes	Bacteroidia	Bacteroidales	Prevotellaceae	Prevotella 1	uncultured bacterium
ef82e949df9ce977c85be302e6ce99f1	ASV_1253	Bacteria	Bacteroidetes	Bacteroidia	Bacteroidales	Prevotellaceae	Prevotella 1	uncultured bacterium
6008dc3166f3521cd55ed52b951b8fa5	ASV_1254	Bacteria	Bacteroidetes	Bacteroidia	Bacteroidales	Prevotellaceae	Prevotella 1	uncultured bacterium
294950ab18c71bc9a26bb782c48040bb	ASV_1255	Bacteria	Bacteroidetes	Bacteroidia	Bacteroidales	Prevotellaceae	NA	NA
2f7347821c9ee5e9513e2c2ae6895616	ASV_1256	Bacteria	Bacteroidetes	Bacteroidia	Bacteroidales	Prevotellaceae	Prevotella 1	NA
f032acb4ed32bb5e26218ce449995341	ASV_1257	Bacteria	Bacteroidetes	Bacteroidia	Bacteroidales	Prevotellaceae	Prevotella 1	NA
f686704db063c9ff7b7913f3cdbd0374	ASV_1258	Bacteria	Bacteroidetes	Bacteroidia	Bacteroidales	Prevotellaceae	Prevotella 1	NA
a70f393a513b4a25ae7cf73e8dad25f4	ASV_1259	Bacteria	Bacteroidetes	Bacteroidia	Bacteroidales	Prevotellaceae	Prevotella 1	unidentified rumen bacterium RFN93
469e48c076e19cd26b4e5226117e8bfd	ASV_1260	Bacteria	Bacteroidetes	Bacteroidia	Bacteroidales	Prevotellaceae	Prevotella 1	unidentified rumen bacterium RFN93
11ad067100677498a840b6f3e20a3823	ASV_1261	Bacteria	Bacteroidetes	Bacteroidia	Bacteroidales	Prevotellaceae	Prevotella 1	NA
85b0fd07d9f8ad5371b2896a7ff5d603	ASV_1262	Bacteria	Bacteroidetes	Bacteroidia	Bacteroidales	Prevotellaceae	Prevotella 1	unidentified rumen bacterium RFN93
2f993a09c732c46851ba9be1e0a52e3c	ASV_1263	Bacteria	Bacteroidetes	Bacteroidia	Bacteroidales	Prevotellaceae	Prevotella 1	uncultured bacterium
ed746235fe9777bf31b7f294d9bb966d	ASV_1264	Bacteria	Bacteroidetes	Bacteroidia	Bacteroidales	Prevotellaceae	Prevotella 1	uncultured rumen bacterium
8f575138ede232060117f65efd1c66a4	ASV_1265	Bacteria	Bacteroidetes	Bacteroidia	Bacteroidales	Prevotellaceae	Prevotella 1	uncultured rumen bacterium
bbe9e701dc337379f4874c589dd317ae	ASV_1266	Bacteria	Bacteroidetes	Bacteroidia	Bacteroidales	Prevotellaceae	uncultured	uncultured rumen bacterium
d161b0b9d57174894da62da9061ffeb9	ASV_1267	Bacteria	Bacteroidetes	Bacteroidia	Bacteroidales	Prevotellaceae	uncultured	uncultured rumen bacterium
fd21daea86f96d717894d8bfb4c524bd	ASV_1268	Bacteria	Bacteroidetes	Bacteroidia	Bacteroidales	Prevotellaceae	uncultured	uncultured rumen bacterium
f78d8aef0fb22e254d0c76e21dac0323	ASV_1269	Bacteria	Bacteroidetes	Bacteroidia	Bacteroidales	Prevotellaceae	Prevotella 1	bacterium MC2010
fae11c893588aebde3b7b25ff5bd0049	ASV_1270	Bacteria	Bacteroidetes	Bacteroidia	Bacteroidales	Prevotellaceae	NA	NA
46bcb7ed473950cf1b7874439f07919e	ASV_1271	Bacteria	Bacteroidetes	Bacteroidia	Bacteroidales	Prevotellaceae	NA	NA
dab2190359257ccfe18d252248fa7fec	ASV_1272	Bacteria	Bacteroidetes	Bacteroidia	Bacteroidales	Prevotellaceae	NA	NA
eb0b12a86f144066ab450aff481a226b	ASV_1273	Bacteria	Bacteroidetes	Bacteroidia	Bacteroidales	Prevotellaceae	NA	NA
347084993607910b46c4dd78caab2474	ASV_1274	Bacteria	Bacteroidetes	Bacteroidia	Bacteroidales	Prevotellaceae	Prevotella 1	bacterium MC2010
80433cf49cad5d7cff0e058b7c2eec8d	ASV_1275	Bacteria	Bacteroidetes	Bacteroidia	Bacteroidales	Prevotellaceae	uncultured	uncultured rumen bacterium
c655804d0c249772db741152d1e16d3d	ASV_1276	Bacteria	Bacteroidetes	Bacteroidia	Bacteroidales	Prevotellaceae	uncultured	uncultured rumen bacterium
ab5a24b2f290b1ca0ad26cdd977991b6	ASV_1277	Bacteria	Bacteroidetes	Bacteroidia	Bacteroidales	Prevotellaceae	Prevotella 1	Prevotella bryantii
9ef5aa212e6b8ba86dc162b6fe409112	ASV_1278	Bacteria	Bacteroidetes	Bacteroidia	Bacteroidales	Prevotellaceae	Prevotella 1	Prevotella bryantii
78d36b0f1a984eb1f90980712492a594	ASV_1279	Bacteria	Bacteroidetes	Bacteroidia	Bacteroidales	Prevotellaceae	Prevotella 1	Prevotella bryantii
ef93a6998148437b326fcb612b3747a3	ASV_1280	Bacteria	Bacteroidetes	Bacteroidia	Bacteroidales	Prevotellaceae	Prevotella 9	NA
6657f686c379583babad8a01fbcae6b2	ASV_1281	Bacteria	Bacteroidetes	Bacteroidia	Bacteroidales	Prevotellaceae	Prevotella 9	NA
a88198dbe411f164c8b31caf1d8e2b3b	ASV_1282	Bacteria	Bacteroidetes	Bacteroidia	Bacteroidales	Prevotellaceae	Prevotella 9	NA
34c8d6b6902ff56a1d84a0ad4d7fac7d	ASV_1283	Bacteria	Bacteroidetes	Bacteroidia	Bacteroidales	Prevotellaceae	Prevotellaceae UCG-001	uncultured rumen bacterium
ed240fdf24a5b73d78f497fbc50b58b8	ASV_1284	Bacteria	Bacteroidetes	Bacteroidia	Bacteroidales	Prevotellaceae	Prevotellaceae UCG-001	uncultured rumen bacterium
05c49fa2ecc61ca1ffdb0eeb1340c52c	ASV_1285	Bacteria	Bacteroidetes	Bacteroidia	Bacteroidales	Prevotellaceae	Prevotellaceae UCG-001	uncultured rumen bacterium
a9a09e600d24ee0012f6d428a5456d38	ASV_1286	Bacteria	Bacteroidetes	Bacteroidia	Bacteroidales	Prevotellaceae	Prevotellaceae UCG-001	uncultured rumen bacterium
f5f7e4f3653fc71ecd711e2c87167375	ASV_1287	Bacteria	Bacteroidetes	Bacteroidia	Bacteroidales	Prevotellaceae	Prevotella 7	unidentified rumen bacterium 12-7
eb9d286b847dd51218e03960d04e26b8	ASV_1288	Bacteria	Bacteroidetes	Bacteroidia	Bacteroidales	Prevotellaceae	Prevotella 7	unidentified rumen bacterium 12-71
be651811b59670f1b5821409144711bc	ASV_1289	Bacteria	Bacteroidetes	Bacteroidia	Bacteroidales	Prevotellaceae	Prevotella 7	uncultured bacterium
bb87d21d5ec608300b49325267d39a27	ASV_1290	Bacteria	Bacteroidetes	Bacteroidia	Bacteroidales	Prevotellaceae	Prevotella 7	uncultured bacterium
bbd55e771916683839bb9bbcea6ac9d0	ASV_1291	Bacteria	Bacteroidetes	Bacteroidia	Bacteroidales	Prevotellaceae	Prevotella 7	uncultured rumen bacterium
7189b4246658a729ad2f66ec0ea7a789	ASV_1292	Bacteria	Bacteroidetes	Bacteroidia	Bacteroidales	Prevotellaceae	Prevotella 7	uncultured bacterium
d90ed29bf59420bdb18c334bb1125b04	ASV_1293	Bacteria	Bacteroidetes	Bacteroidia	Bacteroidales	Prevotellaceae	Prevotella 7	uncultured bacterium
9167acd47e6c409f71d2c482bef05781	ASV_1294	Bacteria	Bacteroidetes	Bacteroidia	Bacteroidales	Prevotellaceae	Prevotellaceae YAB2003 group	uncultured rumen bacterium
e322c49fdc4c963b81fcd766a9a0afef	ASV_1295	Bacteria	Bacteroidetes	Bacteroidia	Bacteroidales	Prevotellaceae	Prevotellaceae YAB2003 group	NA
b17bfa9748c601a632b87b340a604525	ASV_1296	Bacteria	Bacteroidetes	Bacteroidia	Bacteroidales	Prevotellaceae	Prevotellaceae YAB2003 group	NA
43fe333798d4a567736b48dbb2f0cd2c	ASV_1297	Bacteria	Bacteroidetes	Bacteroidia	Bacteroidales	Prevotellaceae	Prevotella 7	Prevotella sp. RZ
b0ca40edfec7053afa9eb1016e1f5ca9	ASV_1298	Bacteria	Bacteroidetes	Bacteroidia	Bacteroidales	Prevotellaceae	Prevotella 7	Prevotella sp. RZ
8bf518cd0764495015bc62ef20df0758	ASV_1299	Bacteria	Bacteroidetes	Bacteroidia	Bacteroidales	Prevotellaceae	Alloprevotella	uncultured rumen bacterium
6758c5354ebb0ec6641b36c1887bb818	ASV_1300	Bacteria	Bacteroidetes	Bacteroidia	Bacteroidales	Prevotellaceae	Alloprevotella	uncultured rumen bacterium
a96e873b4a5aaa02a66676cdbf1cd903	ASV_1301	Bacteria	Bacteroidetes	Bacteroidia	Bacteroidales	Prevotellaceae	Alloprevotella	uncultured rumen bacterium
cbde7ad0e0066411039a8859a2dc0646	ASV_1302	Bacteria	Bacteroidetes	Bacteroidia	Bacteroidales	Prevotellaceae	Alloprevotella	uncultured rumen bacterium
8db991961100b48a772985ca46b39139	ASV_1303	Bacteria	Bacteroidetes	Bacteroidia	Bacteroidales	Prevotellaceae	Alloprevotella	uncultured rumen bacterium
d5dda0bbe0667622f5a7d6104b4b1548	ASV_1304	Bacteria	Bacteroidetes	Bacteroidia	Bacteroidales	Prevotellaceae	Alloprevotella	uncultured rumen bacterium
917f4f8c8f21edff48b7be6ba2b77f48	ASV_1305	Bacteria	Bacteroidetes	Bacteroidia	Bacteroidales	Prevotellaceae	Alloprevotella	uncultured rumen bacterium
d7c42b38103ef8c9e365baa3396f6065	ASV_1306	Bacteria	Bacteroidetes	Bacteroidia	Bacteroidales	Prevotellaceae	Alloprevotella	uncultured rumen bacterium
d895123511b5ad48aedb7b1e1f4d362d	ASV_1307	Bacteria	Bacteroidetes	Bacteroidia	Bacteroidales	Prevotellaceae	Alloprevotella	uncultured rumen bacterium
ef56980f417d7ff8b35523f77ae0d034	ASV_1308	Bacteria	Bacteroidetes	Bacteroidia	Bacteroidales	Prevotellaceae	Alloprevotella	uncultured rumen bacterium
5bc5ac3d32de836a94ce804db1701e7f	ASV_1309	Bacteria	Bacteroidetes	Bacteroidia	Bacteroidales	Prevotellaceae	Alloprevotella	uncultured rumen bacterium
ae335648de875fce5b7fa4e4e67d9b90	ASV_1310	Bacteria	Bacteroidetes	Bacteroidia	Bacteroidales	Prevotellaceae	Alloprevotella	uncultured rumen bacterium
d5014113cd4e2b3e24d5e0332c4c0ca1	ASV_1311	Bacteria	Bacteroidetes	Bacteroidia	Bacteroidales	Prevotellaceae	Alloprevotella	uncultured rumen bacterium
1cec83f563ea8e1a80da65c19b4f4580	ASV_1312	Bacteria	Bacteroidetes	Bacteroidia	Bacteroidales	Prevotellaceae	Alloprevotella	uncultured rumen bacterium
b25082384ccb3a1f0830c69be823e56e	ASV_1313	Bacteria	Bacteroidetes	Bacteroidia	Bacteroidales	Prevotellaceae	Alloprevotella	uncultured rumen bacterium
d2dd7b633e7853266ceb4241a13475da	ASV_1314	Bacteria	Bacteroidetes	Bacteroidia	Bacteroidales	Prevotellaceae	NA	NA
a56c9d9543009305e31f934f9b30fd0b	ASV_1315	Bacteria	Bacteroidetes	Bacteroidia	Bacteroidales	Prevotellaceae	Alloprevotella	uncultured rumen bacterium
976431401dc1a0f8dcc0d24f8b6d85c5	ASV_1316	Bacteria	Bacteroidetes	Bacteroidia	Bacteroidales	Prevotellaceae	Alloprevotella	uncultured rumen bacterium
57a485457a18aaf85d4769a6b6476fc4	ASV_1317	Bacteria	Bacteroidetes	Bacteroidia	Bacteroidales	Prevotellaceae	Alloprevotella	uncultured rumen bacterium
2bd6ab6efcb4053de446d4ecce7fb6f8	ASV_1318	Bacteria	Bacteroidetes	Bacteroidia	Bacteroidales	Prevotellaceae	Prevotellaceae UCG-001	uncultured rumen bacterium
97ac0a502fa31d75b8b911f1c0c1d231	ASV_1319	Bacteria	Bacteroidetes	Bacteroidia	Bacteroidales	Prevotellaceae	Prevotellaceae UCG-001	uncultured rumen bacterium
28784e02ac3f17c14c8b5abfa211225e	ASV_1320	Bacteria	Bacteroidetes	Bacteroidia	Bacteroidales	Prevotellaceae	Prevotellaceae UCG-001	uncultured Prevotellaceae bacterium
a4ecb9c2d26d9f9704d4fa72a30db0c5	ASV_1321	Bacteria	Bacteroidetes	Bacteroidia	Bacteroidales	Prevotellaceae	Prevotellaceae UCG-001	uncultured Prevotellaceae bacterium
3f8bbced08adb0b24300c850bcac6e6a	ASV_1322	Bacteria	Bacteroidetes	Bacteroidia	Bacteroidales	Prevotellaceae	Prevotellaceae UCG-001	uncultured rumen bacterium
6bdf1f9857170754692f54451e8aa0d4	ASV_1323	Bacteria	Bacteroidetes	Bacteroidia	Bacteroidales	Prevotellaceae	Prevotellaceae UCG-001	uncultured rumen bacterium
f7d3016ba184a2a7889afd0ef7c65426	ASV_1324	Bacteria	Bacteroidetes	Bacteroidia	Bacteroidales	Prevotellaceae	Prevotellaceae Ga6A1 group	unidentified rumen bacterium RFN2
e62dff12cb67283608eadf4546bc6947	ASV_1325	Bacteria	Bacteroidetes	Bacteroidia	Bacteroidales	Prevotellaceae	Prevotellaceae Ga6A1 group	uncultured rumen bacterium
bec474bf5ef5c51cc78bd58e16e1a7d9	ASV_1326	Bacteria	Bacteroidetes	Bacteroidia	Bacteroidales	Prevotellaceae	Prevotellaceae Ga6A1 group	uncultured rumen bacterium
43f32528b9a8fa980f6d542cca13c801	ASV_1327	Bacteria	Bacteroidetes	Bacteroidia	Bacteroidales	Prevotellaceae	Prevotellaceae Ga6A1 group	uncultured rumen bacterium
c50b19356ba0e4bd5587eb11faee7e91	ASV_1328	Bacteria	Bacteroidetes	Bacteroidia	Bacteroidales	Prevotellaceae	Prevotellaceae Ga6A1 group	uncultured rumen bacterium
e375177be2951bb0a48c30c7b3eac0d0	ASV_1329	Bacteria	Bacteroidetes	Bacteroidia	Bacteroidales	Prevotellaceae	Prevotellaceae UCG-004	uncultured rumen bacterium
882a4dd9b80fd191f44792d0efe86f2c	ASV_1330	Bacteria	Bacteroidetes	Bacteroidia	Bacteroidales	Prevotellaceae	Prevotellaceae UCG-004	uncultured rumen bacterium
3ee7dc596abb9c0c42818a7e576ff45c	ASV_1331	Bacteria	Bacteroidetes	Bacteroidia	Bacteroidales	Prevotellaceae	Prevotellaceae UCG-004	uncultured rumen bacterium
8e3a2c10c8013de046cd4abe7e48b7b5	ASV_1332	Bacteria	Bacteroidetes	Bacteroidia	Bacteroidales	Prevotellaceae	Prevotellaceae UCG-004	uncultured rumen bacterium
e2450084b3c072243b19d1d35d4326da	ASV_1333	Bacteria	Bacteroidetes	Bacteroidia	Bacteroidales	Prevotellaceae	Prevotellaceae UCG-004	uncultured rumen bacterium
14d464b05ec0490ebdc6c018c9ac321a	ASV_1334	Bacteria	Bacteroidetes	Bacteroidia	Bacteroidales	Prevotellaceae	Prevotellaceae UCG-004	uncultured rumen bacterium
3cba5ab2b176e4ee159110fdf0f2bf4a	ASV_1335	Bacteria	Bacteroidetes	Bacteroidia	Bacteroidales	Prevotellaceae	Prevotellaceae UCG-004	uncultured rumen bacterium
3d4259f66869510533e43d0938b739b7	ASV_1336	Bacteria	Bacteroidetes	Bacteroidia	Bacteroidales	Prevotellaceae	Prevotellaceae UCG-004	unidentified rumen bacterium RFN35
c87ea09d3bbef5c4c259deb4a1bf1c50	ASV_1337	Bacteria	Bacteroidetes	Bacteroidia	Bacteroidales	Prevotellaceae	Prevotellaceae UCG-004	unidentified rumen bacterium RFN35
ffd3cdca8c296ea0d6076db7bc46475b	ASV_1338	Bacteria	Bacteroidetes	Bacteroidia	Bacteroidales	NA	NA	NA
2e5dcc7eb8b653ec42f437a888c45444	ASV_1339	Bacteria	Bacteroidetes	Bacteroidia	Bacteroidales	uncultured	uncultured rumen bacterium	uncultured rumen bacterium
9cbf964e8d5687079bafc93bb716a5ef	ASV_1340	Bacteria	Bacteroidetes	Bacteroidia	Bacteroidales	uncultured	uncultured rumen bacterium	uncultured rumen bacterium
06bc530cfe2a861a6226af81fab43c90	ASV_1341	Bacteria	Bacteroidetes	Bacteroidia	Bacteroidales	Prevotellaceae	Prevotellaceae UCG-004	uncultured bacterium
423af80487bc6821741980e289d1bd38	ASV_1342	Bacteria	Bacteroidetes	Bacteroidia	Bacteroidales	Prevotellaceae	Prevotellaceae UCG-004	uncultured bacterium
a72839a240b72b572b7fc8241c9ca15c	ASV_1343	Bacteria	Bacteroidetes	Bacteroidia	Bacteroidales	Prevotellaceae	Prevotellaceae UCG-004	uncultured bacterium
4302c2cbb6ec3dce2ab32abb0f33f642	ASV_1344	Bacteria	Bacteroidetes	Bacteroidia	Bacteroidales	Prevotellaceae	Prevotellaceae UCG-004	uncultured rumen bacterium
22b749d388844f217ff0fb2119d03d60	ASV_1345	Bacteria	Bacteroidetes	Bacteroidia	Bacteroidales	uncultured	uncultured rumen bacterium	uncultured rumen bacterium
26f9c084885660af6e9332626a612d74	ASV_1346	Bacteria	Bacteroidetes	Bacteroidia	Bacteroidales	uncultured	uncultured rumen bacterium	uncultured rumen bacterium
612dc5b1d381c8627a84908b5c8516fe	ASV_1347	Bacteria	Bacteroidetes	Bacteroidia	Bacteroidales	uncultured	uncultured rumen bacterium	uncultured rumen bacterium
effe843443ab8e42b6818ae448594abe	ASV_1348	Bacteria	Bacteroidetes	Bacteroidia	Bacteroidales	uncultured	uncultured rumen bacterium	uncultured rumen bacterium
8cbb70ae68b34f890ff3826b63377976	ASV_1349	Bacteria	Bacteroidetes	Bacteroidia	Bacteroidales	uncultured	uncultured rumen bacterium	uncultured rumen bacterium
55bbe5c9b39e0c5dc0861f383b28820b	ASV_1350	Bacteria	Bacteroidetes	Bacteroidia	Bacteroidales	uncultured	uncultured rumen bacterium	uncultured rumen bacterium
939159307ef14b9cee68fe846dc8f51b	ASV_1351	Bacteria	Bacteroidetes	Bacteroidia	Bacteroidales	uncultured	uncultured rumen bacterium	uncultured rumen bacterium
108a49bc1223ecd564cd14f02b43a480	ASV_1352	Bacteria	Bacteroidetes	Bacteroidia	Bacteroidales	uncultured	uncultured rumen bacterium	uncultured rumen bacterium
1748ad6b36bdefdab9002b14309bdda7	ASV_1353	Bacteria	Bacteroidetes	Bacteroidia	Bacteroidales	uncultured	uncultured rumen bacterium	uncultured rumen bacterium
e400154aa09940d39256d815fe33b841	ASV_1354	Bacteria	Bacteroidetes	Bacteroidia	Bacteroidales	uncultured	uncultured rumen bacterium	uncultured rumen bacterium
5e06c3907a15a32344531ff785c70611	ASV_1355	Bacteria	Bacteroidetes	Bacteroidia	Bacteroidales	uncultured	uncultured rumen bacterium	uncultured rumen bacterium
ab686d1edc78987b4a0f0ef7882b0b1c	ASV_1356	Bacteria	Bacteroidetes	Bacteroidia	Bacteroidales	uncultured	uncultured rumen bacterium	uncultured rumen bacterium
7f8e113a65d5557dae066ec272f9b868	ASV_1357	Bacteria	Bacteroidetes	Bacteroidia	Bacteroidales	uncultured	uncultured rumen bacterium	uncultured rumen bacterium
97fbf5976cb298b1dd008c4f578ab54c	ASV_1358	Bacteria	Bacteroidetes	Bacteroidia	Bacteroidales	uncultured	uncultured rumen bacterium	uncultured rumen bacterium
2d1a9459563623cc1a23e5ebde824a16	ASV_1359	Bacteria	Bacteroidetes	Bacteroidia	Bacteroidales	uncultured	uncultured rumen bacterium	uncultured rumen bacterium
c1eccb56bf7953712e9657d1abbfcb2d	ASV_1360	Bacteria	Bacteroidetes	Bacteroidia	Bacteroidales	uncultured	uncultured rumen bacterium	uncultured rumen bacterium
e1e0371c7340079f6148f9df27a6c06f	ASV_1361	Bacteria	Bacteroidetes	Bacteroidia	Bacteroidales	uncultured	uncultured rumen bacterium	uncultured rumen bacterium
8b4017059583df7387d318d31ff86c4e	ASV_1362	Bacteria	Bacteroidetes	Bacteroidia	Bacteroidales	uncultured	uncultured rumen bacterium	uncultured rumen bacterium
363736747cff2b4bb4f75a0c635f6b4b	ASV_1363	Bacteria	Bacteroidetes	Bacteroidia	Bacteroidales	uncultured	uncultured bacterium	uncultured bacterium
137cdd0ef66d703c427a4f9b73287c87	ASV_1364	Bacteria	Bacteroidetes	Bacteroidia	Bacteroidales	uncultured	uncultured bacterium	uncultured bacterium
19832aec36d2aea249121b1ecf6fe55f	ASV_1365	Bacteria	Bacteroidetes	Bacteroidia	Bacteroidales	uncultured	uncultured bacterium	uncultured bacterium
978289fcf84e89d04db467c5d14b832b	ASV_1366	Bacteria	Bacteroidetes	Bacteroidia	Bacteroidales	uncultured	uncultured bacterium	uncultured bacterium
7155227fa9038b8b66d0c12db6bc20e4	ASV_1367	Bacteria	Bacteroidetes	Bacteroidia	Bacteroidales	uncultured	uncultured rumen bacterium	uncultured rumen bacterium
8583cf7ae7764320a14ed44cd401bc40	ASV_1368	Bacteria	Bacteroidetes	Bacteroidia	Bacteroidales	p-251-o5	uncultured Bacteroidales bacterium	uncultured Bacteroidales bacterium
1d1c8b1afc94b8ff138620552cae2dae	ASV_1369	Bacteria	Bacteroidetes	Bacteroidia	Bacteroidales	p-251-o5	uncultured Bacteroidales bacterium	uncultured Bacteroidales bacterium
6e8cf9cf9c4ead23eb1ce6aff8e31e81	ASV_1370	Bacteria	Bacteroidetes	Bacteroidia	Bacteroidales	F082	uncultured bacterium	uncultured bacterium
ea52249ca14cdcb117a6b3c56b6438d0	ASV_1371	Bacteria	Bacteroidetes	Bacteroidia	Bacteroidales	F082	uncultured rumen bacterium	uncultured rumen bacterium
1dbf905839ebb7c7b862235631271c97	ASV_1372	Bacteria	Bacteroidetes	Bacteroidia	Bacteroidales	F082	NA	NA
71a2cbf33fbe5d07a28dd61cc0c715ac	ASV_1373	Bacteria	Bacteroidetes	Bacteroidia	Bacteroidales	F082	NA	NA
230f5edd4905cc5ea3c30b604686a379	ASV_1374	Bacteria	Bacteroidetes	Bacteroidia	Bacteroidales	F082	NA	NA
017b5ced0270dcea8dfd72162893b602	ASV_1375	Bacteria	Bacteroidetes	Bacteroidia	Bacteroidales	F082	NA	NA
38e1414995c387f76bbe22dd43f8cf53	ASV_1376	Bacteria	Bacteroidetes	Bacteroidia	Bacteroidales	F082	NA	NA
c134d5512b811667426909c0eec74592	ASV_1377	Bacteria	Bacteroidetes	Bacteroidia	Bacteroidales	F082	uncultured bacterium	uncultured bacterium
f199e8fcc7cafadc258284cd123867a2	ASV_1378	Bacteria	Bacteroidetes	Bacteroidia	Bacteroidales	F082	NA	NA
046bd4308d3383ab04f507731613e85c	ASV_1379	Bacteria	Bacteroidetes	Bacteroidia	Bacteroidales	F082	uncultured bacterium	uncultured bacterium
a94d967bd8d380a6b9751d8d5ccfe0b6	ASV_1380	Bacteria	Bacteroidetes	Bacteroidia	Bacteroidales	F082	uncultured bacterium	uncultured bacterium
c84d3885936192d6a3d38a76fbec3e92	ASV_1381	Bacteria	Bacteroidetes	Bacteroidia	Bacteroidales	F082	NA	NA
24d6e9930ac448cf5dc6a250c5098b8b	ASV_1382	Bacteria	Bacteroidetes	Bacteroidia	Bacteroidales	F082	uncultured rumen bacterium	uncultured rumen bacterium
f950aa7e090c4243c1f0a5bf6022065f	ASV_1383	Bacteria	Bacteroidetes	Bacteroidia	Bacteroidales	F082	NA	NA
0336446cb2fb32d87b8beb2577644f25	ASV_1384	Bacteria	Bacteroidetes	Bacteroidia	Bacteroidales	F082	uncultured rumen bacterium	uncultured rumen bacterium
ecea67428ec1442872ff260129ad006c	ASV_1385	Bacteria	Bacteroidetes	Bacteroidia	Bacteroidales	F082	uncultured rumen bacterium	uncultured rumen bacterium
a987ebe337475e32738e457e5a4ac952	ASV_1386	Bacteria	Bacteroidetes	Bacteroidia	Bacteroidales	F082	uncultured bacterium	uncultured bacterium
28d1eefde77760b60372905cad1be568	ASV_1387	Bacteria	Bacteroidetes	Bacteroidia	Bacteroidales	F082	uncultured rumen bacterium	uncultured rumen bacterium
023a94cbaa4ec268c4ad5762c94f2873	ASV_1388	Bacteria	Bacteroidetes	Bacteroidia	Bacteroidales	F082	uncultured rumen bacterium	uncultured rumen bacterium
70df0b6ac7b04f7cda123489a4c28ed5	ASV_1389	Bacteria	Bacteroidetes	Bacteroidia	Bacteroidales	F082	uncultured rumen bacterium	uncultured rumen bacterium
b93cbf619d4eb274775ade76924ff975	ASV_1390	Bacteria	Bacteroidetes	Bacteroidia	Bacteroidales	F082	uncultured bacterium	uncultured bacterium
26dcd02631c5a39dac4851fe57fee34d	ASV_1391	Bacteria	Bacteroidetes	Bacteroidia	Bacteroidales	F082	uncultured rumen bacterium	uncultured rumen bacterium
e193fda4eef7658c9e373bcb359c99de	ASV_1392	Bacteria	Bacteroidetes	Bacteroidia	Bacteroidales	F082	uncultured rumen bacterium	uncultured rumen bacterium
577d2b6e492a63aadaa1b1af1bfa0278	ASV_1393	Bacteria	Bacteroidetes	Bacteroidia	Bacteroidales	F082	uncultured rumen bacterium	uncultured rumen bacterium
ab05346eefbf98df6e81d43cea12b116	ASV_1394	Bacteria	Bacteroidetes	Bacteroidia	Bacteroidales	F082	uncultured rumen bacterium	uncultured rumen bacterium
ae8abfe125bc2a901857bfed6aea8e6c	ASV_1395	Bacteria	Bacteroidetes	Bacteroidia	Bacteroidales	F082	uncultured bacterium	uncultured bacterium
ff45c0dc4e61c3bdd035397c93b2ab20	ASV_1396	Bacteria	Bacteroidetes	Bacteroidia	Bacteroidales	F082	uncultured bacterium	uncultured bacterium
8ee37fef3bdcedebcc478054d33dcb9e	ASV_1397	Bacteria	Bacteroidetes	Bacteroidia	Bacteroidales	F082	NA	NA
777dc989a2a09ab853565c3a9024e08f	ASV_1398	Bacteria	Bacteroidetes	Bacteroidia	Bacteroidales	F082	uncultured rumen bacterium	uncultured rumen bacterium
96e35d70415dce50dd83b205a738ea28	ASV_1399	Bacteria	Bacteroidetes	Bacteroidia	Bacteroidales	F082	NA	NA
6b8f90f0d822a09b4f676ec3d6e26a07	ASV_1400	Bacteria	Bacteroidetes	Bacteroidia	Bacteroidales	F082	uncultured rumen bacterium	uncultured rumen bacterium
85382368124155528a85af33e80505ed	ASV_1401	Bacteria	Bacteroidetes	Bacteroidia	Bacteroidales	F082	NA	NA
e421dae86d7f71554d7e6391bac92b72	ASV_1402	Bacteria	Bacteroidetes	Bacteroidia	Bacteroidales	F082	Bacteroidales bacterium Bact_22	Bacteroidales bacterium Bact_22
4e258bbc55c660a4454349787fd4d9a9	ASV_1403	Bacteria	Bacteroidetes	Bacteroidia	Bacteroidales	F082	Bacteroidales bacterium Bact_22	Bacteroidales bacterium Bact_22
1828bf7640993fb778a5ae4b6d822f3a	ASV_1404	Bacteria	Bacteroidetes	Bacteroidia	Bacteroidales	F082	Bacteroidales bacterium Bact_22	Bacteroidales bacterium Bact_22
ef366e4c3bd2281e2a1df112be6a9da6	ASV_1405	Bacteria	Bacteroidetes	Bacteroidia	Bacteroidales	F082	Bacteroidales bacterium Bact_22	Bacteroidales bacterium Bact_22
9ababf66c46490a0e66fed3402615763	ASV_1406	Bacteria	Bacteroidetes	Bacteroidia	Bacteroidales	F082	Bacteroidales bacterium Bact_22	Bacteroidales bacterium Bact_22
a77d5fc4880286ed91a25ca817f858c8	ASV_1407	Bacteria	Bacteroidetes	Bacteroidia	Bacteroidales	F082	Bacteroidales bacterium Bact_22	Bacteroidales bacterium Bact_22
b62f07842e26255b84a1ec06a44a6404	ASV_1408	Bacteria	Bacteroidetes	Bacteroidia	Bacteroidales	F082	Bacteroidales bacterium Bact_22	Bacteroidales bacterium Bact_22
271827d330fbef1c4618d7b2ce20a57d	ASV_1409	Bacteria	Bacteroidetes	Bacteroidia	Bacteroidales	F082	Bacteroidales bacterium Bact_22	Bacteroidales bacterium Bact_22
439599e3c740d8bdf33f515422599863	ASV_1410	Bacteria	Bacteroidetes	Bacteroidia	Bacteroidales	F082	Bacteroidales bacterium Bact_22	Bacteroidales bacterium Bact_22
f0f4c1415c132de860e9e0c7f0bfcae2	ASV_1411	Bacteria	Bacteroidetes	Bacteroidia	Bacteroidales	F082	Bacteroidales bacterium Bact_22	Bacteroidales bacterium Bact_22
b16f901de0bbefd2155d9c434e178bf7	ASV_1412	Bacteria	Bacteroidetes	Bacteroidia	Bacteroidales	F082	Bacteroidales bacterium Bact_22	Bacteroidales bacterium Bact_22
23dde9f16f0c74799a0b007b52c5429e	ASV_1413	Bacteria	Bacteroidetes	Bacteroidia	Bacteroidales	F082	Bacteroidales bacterium Bact_22	Bacteroidales bacterium Bact_22
635d8aeb51670642e8d4b8f13c26bb0a	ASV_1414	Bacteria	Bacteroidetes	Bacteroidia	Bacteroidales	Rikenellaceae	Blvii28 wastewater-sludge group	uncultured Bacteroidetes/Chlorobi group bacterium
0dd000045e6c7c19f64eb96e61b103ec	ASV_1415	Bacteria	Bacteroidetes	Bacteroidia	Bacteroidales	Rikenellaceae	Blvii28 wastewater-sludge group	uncultured Bacteroidetes/Chlorobi group bacterium
fda7b265b2df8f22871a28e1707a714e	ASV_1416	Bacteria	Bacteroidetes	Bacteroidia	Bacteroidales	Rikenellaceae	Blvii28 wastewater-sludge group	uncultured Bacteroidetes/Chlorobi group bacterium
593b71309064669f73b553567074ce8b	ASV_1417	Bacteria	Bacteroidetes	Bacteroidia	Bacteroidales	NA	NA	NA
881b2fa27843f594056fdc478befdbe7	ASV_1418	Bacteria	Bacteroidetes	Bacteroidia	Bacteroidales	F082	uncultured bacterium	uncultured bacterium
4ca7a8d326ac2ee0b647604e9a17cbcb	ASV_1419	Bacteria	Bacteroidetes	Bacteroidia	Bacteroidales	F082	uncultured bacterium	uncultured bacterium
8d755e803d6403a3abfa1e9ba02f0ca7	ASV_1420	Bacteria	Bacteroidetes	Bacteroidia	Bacteroidales	F082	uncultured bacterium	uncultured bacterium
0d62877a80bc70657dbf029aaceac3fd	ASV_1421	Bacteria	Bacteroidetes	Bacteroidia	Bacteroidales	F082	uncultured bacterium	uncultured bacterium
943b2257bed6ed9a5698a9a26e7643d8	ASV_1422	Bacteria	Bacteroidetes	Bacteroidia	Bacteroidales	F082	uncultured bacterium	uncultured bacterium
fe33340c988fc4feb822d695d7ed7922	ASV_1423	Bacteria	Bacteroidetes	Bacteroidia	Bacteroidales	F082	uncultured bacterium	uncultured bacterium
e0d949190f1ab4b98f3365aab365aff9	ASV_1424	Bacteria	Bacteroidetes	Bacteroidia	Bacteroidales	F082	uncultured rumen bacterium	uncultured rumen bacterium
350653ec31d5cbf62e43cebef5e3a5ef	ASV_1425	Bacteria	Bacteroidetes	Bacteroidia	Bacteroidales	F082	NA	NA
45514501d5717e2e59039bb71765aa28	ASV_1426	Bacteria	Bacteroidetes	Bacteroidia	Bacteroidales	F082	uncultured bacterium	uncultured bacterium
1234acff4cfce85e8b239b8db0e6961e	ASV_1427	Bacteria	Bacteroidetes	Bacteroidia	Bacteroidales	F082	uncultured bacterium	uncultured bacterium
13d29d6c52ffa784e9ee52cd6b38ca41	ASV_1428	Bacteria	Bacteroidetes	Bacteroidia	Bacteroidales	F082	uncultured rumen bacterium	uncultured rumen bacterium
0b92561dc6930cec231578bf067ca892	ASV_1429	Bacteria	Bacteroidetes	Bacteroidia	Bacteroidales	F082	uncultured rumen bacterium	uncultured rumen bacterium
0b231c0562d2eb00c6d99991eb465d0d	ASV_1430	Bacteria	Bacteroidetes	Bacteroidia	Bacteroidales	F082	uncultured rumen bacterium	uncultured rumen bacterium
432e9737bdd3deb70285e48ef4602400	ASV_1431	Bacteria	Bacteroidetes	Bacteroidia	Bacteroidales	F082	NA	NA
464acfe966abae430207d3fcc76d4510	ASV_1432	Bacteria	Bacteroidetes	Bacteroidia	Bacteroidales	F082	uncultured rumen bacterium	uncultured rumen bacterium
55550543d8d0ed5bf09fecb350cd72f7	ASV_1433	Bacteria	Bacteroidetes	Bacteroidia	Bacteroidales	F082	uncultured rumen bacterium	uncultured rumen bacterium
804abc34e5d37e7db5e75719a105c493	ASV_1434	Bacteria	Bacteroidetes	Bacteroidia	Bacteroidales	F082	uncultured rumen bacterium	uncultured rumen bacterium
1e241f3ceedd87f36bb4f12347d8cfff	ASV_1435	Bacteria	Bacteroidetes	Bacteroidia	Bacteroidales	F082	uncultured rumen bacterium	uncultured rumen bacterium
bc5e1983c8a23895e1a0630da5fcdeb6	ASV_1436	Bacteria	Bacteroidetes	Bacteroidia	Bacteroidales	F082	uncultured rumen bacterium	uncultured rumen bacterium
c5843c9608ee428ed1f67c870083cda9	ASV_1437	Bacteria	Bacteroidetes	Bacteroidia	Bacteroidales	F082	uncultured rumen bacterium	uncultured rumen bacterium
ecc0c5d6d0c5592611dfd71ad74c7506	ASV_1438	Bacteria	Bacteroidetes	Bacteroidia	Bacteroidales	F082	uncultured rumen bacterium	uncultured rumen bacterium
83f555e286fa538b8e818b466f4cd6fb	ASV_1439	Bacteria	Bacteroidetes	Bacteroidia	Bacteroidales	F082	uncultured rumen bacterium	uncultured rumen bacterium
35c2ec989285983056402becef45d0f2	ASV_1440	Bacteria	Bacteroidetes	Bacteroidia	Bacteroidales	F082	uncultured rumen bacterium	uncultured rumen bacterium
ca86d452e108d019926bfa6de03bac4f	ASV_1441	Bacteria	Bacteroidetes	Bacteroidia	Bacteroidales	F082	uncultured rumen bacterium	uncultured rumen bacterium
b755f2283d3142f775bcccd3e27c2ef3	ASV_1442	Bacteria	Bacteroidetes	Bacteroidia	Bacteroidales	F082	uncultured rumen bacterium	uncultured rumen bacterium
789ff4c8e98a577f57d63f5cec9942ad	ASV_1443	Bacteria	Bacteroidetes	Bacteroidia	Bacteroidales	F082	uncultured rumen bacterium	uncultured rumen bacterium
51be1293cddb085c011f966aafc4c426	ASV_1444	Bacteria	Bacteroidetes	Bacteroidia	Bacteroidales	F082	uncultured rumen bacterium	uncultured rumen bacterium
289ce8270ba37e2f38a820e45fe0fa73	ASV_1445	Bacteria	Bacteroidetes	Bacteroidia	Bacteroidales	F082	uncultured rumen bacterium	uncultured rumen bacterium
e7b527af63b3facf0a3fccd75c0484c0	ASV_1446	Bacteria	Bacteroidetes	Bacteroidia	Bacteroidales	F082	uncultured rumen bacterium	uncultured rumen bacterium
8c471bce2511b956d67598da180fd6a1	ASV_1447	Bacteria	Bacteroidetes	Bacteroidia	Bacteroidales	F082	uncultured rumen bacterium	uncultured rumen bacterium
7b5aa2f815d51e587def323ec4e5a75e	ASV_1448	Bacteria	Bacteroidetes	Bacteroidia	Bacteroidales	F082	uncultured rumen bacterium	uncultured rumen bacterium
cbbd831452131e0c5a3f6e5f0ba0112c	ASV_1449	Bacteria	Bacteroidetes	Bacteroidia	Bacteroidales	F082	uncultured rumen bacterium	uncultured rumen bacterium
8214dbb4ccc8e31e15a7f49f2a25c92a	ASV_1450	Bacteria	Bacteroidetes	Bacteroidia	Bacteroidales	F082	uncultured rumen bacterium	uncultured rumen bacterium
fdff64e10ccf54b54d8fd3e13b4aed50	ASV_1451	Bacteria	Bacteroidetes	Bacteroidia	Bacteroidales	F082	uncultured rumen bacterium	uncultured rumen bacterium
93f1dc971e92fc6f81923dd28e9fc2c2	ASV_1452	Bacteria	Bacteroidetes	Bacteroidia	Bacteroidales	F082	uncultured rumen bacterium	uncultured rumen bacterium
c67e7e9451ea5ffcfcf627e0351a52ab	ASV_1453	Bacteria	Bacteroidetes	Bacteroidia	Bacteroidales	F082	uncultured rumen bacterium	uncultured rumen bacterium
ad780bb9d49099a456931a642459b8cd	ASV_1454	Bacteria	Bacteroidetes	Bacteroidia	Bacteroidales	F082	uncultured rumen bacterium	uncultured rumen bacterium
ec796639869bc1ddaa943a01ff449a8c	ASV_1455	Bacteria	Bacteroidetes	Bacteroidia	Bacteroidales	F082	uncultured rumen bacterium	uncultured rumen bacterium
1f92511c576083c5ca0faedd2105ba75	ASV_1456	Bacteria	Bacteroidetes	Bacteroidia	Bacteroidales	F082	uncultured rumen bacterium	uncultured rumen bacterium
723c827b6ab95da7c08f583031cdbfe2	ASV_1457	Bacteria	Bacteroidetes	Bacteroidia	Bacteroidales	F082	uncultured rumen bacterium	uncultured rumen bacterium
c280b11b6b1e169e33f02933b1608ae1	ASV_1458	Bacteria	Bacteroidetes	Bacteroidia	Bacteroidales	F082	uncultured rumen bacterium	uncultured rumen bacterium
eca79c9d029f40fdf4468223d943c1a5	ASV_1459	Bacteria	Bacteroidetes	Bacteroidia	Bacteroidales	F082	uncultured bacterium	uncultured bacterium
b5a51c9008270993c7658f38b062512a	ASV_1460	Bacteria	Bacteroidetes	Bacteroidia	Bacteroidales	F082	uncultured bacterium	uncultured bacterium
62e3113fa758dc59ba2dadc92a40ae04	ASV_1461	Bacteria	Bacteroidetes	Bacteroidia	Bacteroidales	F082	uncultured bacterium	uncultured bacterium
eff2f7b1139d2914ed0b6811d11f8014	ASV_1462	Bacteria	Bacteroidetes	Bacteroidia	Bacteroidales	F082	NA	NA
3d486dc4d2d0db0d3e2dcc0058c17298	ASV_1463	Bacteria	Bacteroidetes	Bacteroidia	Bacteroidales	F082	uncultured rumen bacterium	uncultured rumen bacterium
94ed14bb8db256d6347d25016010763c	ASV_1464	Bacteria	Bacteroidetes	Bacteroidia	Bacteroidales	Rikenellaceae	SP3-e08	uncultured rumen bacterium
46dd38d10156ab8640158d3678e47cca	ASV_1465	Bacteria	Bacteroidetes	Bacteroidia	Bacteroidales	Rikenellaceae	U29-B03	uncultured bacterium
8cbd77a497afc4cea50e3f8f67486526	ASV_1466	Bacteria	Bacteroidetes	Bacteroidia	Bacteroidales	Rikenellaceae	U29-B03	uncultured bacterium
3b4af6bbeed5bacf136c95c6f08bc616	ASV_1467	Bacteria	Bacteroidetes	Bacteroidia	Bacteroidales	Rikenellaceae	U29-B03	uncultured rumen bacterium
25aef21468912f7fb89515d02a5d9404	ASV_1468	Bacteria	Bacteroidetes	Bacteroidia	Bacteroidales	Rikenellaceae	U29-B03	uncultured rumen bacterium
8615b9c3779dcce440152eb36dfef407	ASV_1469	Bacteria	Bacteroidetes	Bacteroidia	Bacteroidales	Rikenellaceae	U29-B03	uncultured bacterium
c21e22770b99f9bf8c82c8ca9fa0412a	ASV_1470	Bacteria	Bacteroidetes	Bacteroidia	Bacteroidales	Rikenellaceae	U29-B03	uncultured rumen bacterium
d1b854488b2b4bab06a1cffbc28264ba	ASV_1471	Bacteria	Bacteroidetes	Bacteroidia	Bacteroidales	Rikenellaceae	U29-B03	uncultured rumen bacterium
1013079a2ce1dd8453ceffd70a5eed11	ASV_1472	Bacteria	Bacteroidetes	Bacteroidia	Bacteroidales	Rikenellaceae	U29-B03	uncultured rumen bacterium
15ba0e95a91a486ed6a89f23830156fd	ASV_1473	Bacteria	Bacteroidetes	Bacteroidia	Bacteroidales	Rikenellaceae	U29-B03	NA
6d19dd484cd1fc1334860f2f136f770f	ASV_1474	Bacteria	Bacteroidetes	Bacteroidia	Bacteroidales	Rikenellaceae	U29-B03	uncultured bacterium
2aaef131de91ea292bbb2be827ea0670	ASV_1475	Bacteria	Bacteroidetes	Bacteroidia	Bacteroidales	Rikenellaceae	U29-B03	uncultured rumen bacterium
b3edc7f3b11cea1c9befdac0b626d43b	ASV_1476	Bacteria	Bacteroidetes	Bacteroidia	Bacteroidales	Rikenellaceae	U29-B03	uncultured rumen bacterium
a45a03b8f146351f3bd12d6fc9e98db6	ASV_1477	Bacteria	Bacteroidetes	Bacteroidia	Bacteroidales	Rikenellaceae	U29-B03	uncultured bacterium
28209276529de25ccda77f26672fdcc0	ASV_1478	Bacteria	Bacteroidetes	Bacteroidia	Bacteroidales	Rikenellaceae	U29-B03	uncultured rumen bacterium
29af5f7266c7107f3f096493f7d389b2	ASV_1479	Bacteria	Bacteroidetes	Bacteroidia	Bacteroidales	Rikenellaceae	U29-B03	uncultured rumen bacterium
7f507f7e4d0172018cba3ad7d966beac	ASV_1480	Bacteria	Bacteroidetes	Bacteroidia	Bacteroidales	Rikenellaceae	U29-B03	uncultured rumen bacterium
5c10a6fdd96084a52af26e9b6d57ab03	ASV_1481	Bacteria	Bacteroidetes	Bacteroidia	Bacteroidales	Rikenellaceae	U29-B03	uncultured rumen bacterium
9f9c2066998b82b4dbd9aa0676c84ce3	ASV_1482	Bacteria	Bacteroidetes	Bacteroidia	Bacteroidales	Rikenellaceae	U29-B03	uncultured rumen bacterium
418ecb7dc1230c56960efa1f8b6e4f36	ASV_1483	Bacteria	Bacteroidetes	Bacteroidia	Bacteroidales	Rikenellaceae	U29-B03	uncultured rumen bacterium
9ef6366d767b02104c8fda65a7dc53d5	ASV_1484	Bacteria	Bacteroidetes	Bacteroidia	Bacteroidales	Rikenellaceae	Rikenellaceae RC9 gut group	NA
87cef58b35c222c42ce3b9d0b4d1f62c	ASV_1485	Bacteria	Bacteroidetes	Bacteroidia	Bacteroidales	Rikenellaceae	Rikenellaceae RC9 gut group	NA
a6a2d7f1e6adfdbec4b223b7a0e71577	ASV_1486	Bacteria	Bacteroidetes	Bacteroidia	Bacteroidales	Rikenellaceae	Rikenellaceae RC9 gut group	NA
0928371495ddcfc4dc1981f1c693fff1	ASV_1487	Bacteria	Bacteroidetes	Bacteroidia	Bacteroidales	Rikenellaceae	Rikenellaceae RC9 gut group	NA
9bfae07e00bfe2cb017479bdad39d0e5	ASV_1488	Bacteria	Bacteroidetes	Bacteroidia	Bacteroidales	Rikenellaceae	Rikenellaceae RC9 gut group	NA
30cf8828e6e489b2be16ee1bd88edf9b	ASV_1489	Bacteria	Bacteroidetes	Bacteroidia	Bacteroidales	Rikenellaceae	Rikenellaceae RC9 gut group	NA
9a9f6b0e66659976d8ddb2ec35ef46e5	ASV_1490	Bacteria	Bacteroidetes	Bacteroidia	Bacteroidales	Rikenellaceae	Rikenellaceae RC9 gut group	NA
412ab4bec5ad0471eec91c45a4214dbd	ASV_1491	Bacteria	Bacteroidetes	Bacteroidia	Bacteroidales	Rikenellaceae	Rikenellaceae RC9 gut group	NA
e4c1095a97b6f47f7ab6b3bcd11eb5b7	ASV_1492	Bacteria	Bacteroidetes	Bacteroidia	Bacteroidales	Rikenellaceae	Rikenellaceae RC9 gut group	NA
4de85acb0ce4cd5eea44d7ca701444f1	ASV_1493	Bacteria	Bacteroidetes	Bacteroidia	Bacteroidales	Rikenellaceae	Rikenellaceae RC9 gut group	NA
0dc6f40316a4c48a68d6049f60b1f104	ASV_1494	Bacteria	Bacteroidetes	Bacteroidia	Bacteroidales	Rikenellaceae	Rikenellaceae RC9 gut group	NA
aa4dd2aeecb18e039b6901e00a7ea240	ASV_1495	Bacteria	Bacteroidetes	Bacteroidia	Bacteroidales	Rikenellaceae	Rikenellaceae RC9 gut group	uncultured bacterium
e5e615adbaf69bf8912d4d7d8debc28a	ASV_1496	Bacteria	Bacteroidetes	Bacteroidia	Bacteroidales	Rikenellaceae	Rikenellaceae RC9 gut group	uncultured bacterium
c8f0cbf2ae2b5ef32cf1bb912940dc3a	ASV_1497	Bacteria	Bacteroidetes	Bacteroidia	Bacteroidales	Rikenellaceae	Rikenellaceae RC9 gut group	uncultured bacterium
227890a59dc99377aaa34d6b2f3c3934	ASV_1498	Bacteria	Bacteroidetes	Bacteroidia	Bacteroidales	Rikenellaceae	Rikenellaceae RC9 gut group	uncultured bacterium
8591bda140b4d0e930f4d8a3c845b96e	ASV_1499	Bacteria	Bacteroidetes	Bacteroidia	Bacteroidales	Rikenellaceae	Rikenellaceae RC9 gut group	NA
b9935e4478d759768b62aed2947b04c2	ASV_1500	Bacteria	Bacteroidetes	Bacteroidia	Bacteroidales	Rikenellaceae	Rikenellaceae RC9 gut group	uncultured bacterium
4cc8317d13d44f206c28bcea565cc13f	ASV_1501	Bacteria	Bacteroidetes	Bacteroidia	Bacteroidales	Rikenellaceae	Rikenellaceae RC9 gut group	uncultured bacterium
0df7b7a3a67e55a8ad67593006c7e30b	ASV_1502	Bacteria	Bacteroidetes	Bacteroidia	Bacteroidales	Rikenellaceae	Rikenellaceae RC9 gut group	NA
2123c750d8da98ea0e154fbb4d1ce817	ASV_1503	Bacteria	Bacteroidetes	Bacteroidia	Bacteroidales	Rikenellaceae	Rikenellaceae RC9 gut group	NA
7ee07a40dfc9cf06902c5fbf610b4914	ASV_1504	Bacteria	Bacteroidetes	Bacteroidia	Bacteroidales	Rikenellaceae	Rikenellaceae RC9 gut group	NA
bb333a168c70fe435d09b44ea6851335	ASV_1505	Bacteria	Bacteroidetes	Bacteroidia	Bacteroidales	Rikenellaceae	Rikenellaceae RC9 gut group	NA
8cd7694c1996d89024028e2ac1ab08c3	ASV_1506	Bacteria	Bacteroidetes	Bacteroidia	Bacteroidales	Rikenellaceae	Rikenellaceae RC9 gut group	NA
0d7eeb0eb031bf0629df442217555310	ASV_1507	Bacteria	Bacteroidetes	Bacteroidia	Bacteroidales	Rikenellaceae	Rikenellaceae RC9 gut group	NA
cea6b2a1f6e15cd077bd6d9814f60b96	ASV_1508	Bacteria	Bacteroidetes	Bacteroidia	Bacteroidales	Rikenellaceae	Rikenellaceae RC9 gut group	NA
a079b8f59f5d362e24711f86be54655b	ASV_1509	Bacteria	Bacteroidetes	Bacteroidia	Bacteroidales	Rikenellaceae	Rikenellaceae RC9 gut group	uncultured rumen bacterium
1b566a04bf2fa02b3ca9b60da42c2598	ASV_1510	Bacteria	Bacteroidetes	Bacteroidia	Bacteroidales	Rikenellaceae	Rikenellaceae RC9 gut group	uncultured rumen bacterium
3fa4c562ded13b804d7be0f3df6fa627	ASV_1511	Bacteria	Bacteroidetes	Bacteroidia	Bacteroidales	Rikenellaceae	Rikenellaceae RC9 gut group	uncultured rumen bacterium
fa8d57417b0411b257ca64a28d83a56e	ASV_1512	Bacteria	Bacteroidetes	Bacteroidia	Bacteroidales	Rikenellaceae	Rikenellaceae RC9 gut group	NA
34f43734bad9b127c3a5b15aee3f114c	ASV_1513	Bacteria	Bacteroidetes	Bacteroidia	Bacteroidales	Rikenellaceae	Rikenellaceae RC9 gut group	NA
cbcb065ce848bd37353582ec8019b87a	ASV_1514	Bacteria	Bacteroidetes	Bacteroidia	Bacteroidales	Rikenellaceae	Rikenellaceae RC9 gut group	NA
1005f975cba5a8058847d6087cf0d555	ASV_1515	Bacteria	Bacteroidetes	Bacteroidia	Bacteroidales	Rikenellaceae	Rikenellaceae RC9 gut group	NA
f56bf264f87d3504c5460541049ab595	ASV_1516	Bacteria	Bacteroidetes	Bacteroidia	Bacteroidales	Rikenellaceae	Rikenellaceae RC9 gut group	uncultured rumen bacterium
2e1b2176b05a83910483a419fe195b1c	ASV_1517	Bacteria	Bacteroidetes	Bacteroidia	Bacteroidales	Rikenellaceae	Rikenellaceae RC9 gut group	NA
4372df441af0aad264bc0f9411e36b09	ASV_1518	Bacteria	Bacteroidetes	Bacteroidia	Bacteroidales	Rikenellaceae	Rikenellaceae RC9 gut group	NA
aa00865ec8fa394651c6745a0b706a48	ASV_1519	Bacteria	Bacteroidetes	Bacteroidia	Bacteroidales	Rikenellaceae	Rikenellaceae RC9 gut group	NA
313c828b992405e9326ebe294318666e	ASV_1520	Bacteria	Bacteroidetes	Bacteroidia	Bacteroidales	Rikenellaceae	Rikenellaceae RC9 gut group	NA
cbaff39717a980a0988e41a27d052b6d	ASV_1521	Bacteria	Bacteroidetes	Bacteroidia	Bacteroidales	Rikenellaceae	Rikenellaceae RC9 gut group	uncultured rumen bacterium
51a596f7a1d344d92ba5f730864f8716	ASV_1522	Bacteria	Bacteroidetes	Bacteroidia	Bacteroidales	Rikenellaceae	Rikenellaceae RC9 gut group	NA
6c875ade4f70b77bb503d1cac3446f8b	ASV_1523	Bacteria	Bacteroidetes	Bacteroidia	Bacteroidales	Rikenellaceae	Rikenellaceae RC9 gut group	NA
c7fbd5a886416b386f33c34e334c486c	ASV_1524	Bacteria	Bacteroidetes	Bacteroidia	Bacteroidales	Rikenellaceae	Rikenellaceae RC9 gut group	uncultured rumen bacterium
25c78cfd602687841d1cf547e2d36411	ASV_1525	Bacteria	Bacteroidetes	Bacteroidia	Bacteroidales	Rikenellaceae	Rikenellaceae RC9 gut group	uncultured rumen bacterium
75875bbe2b4ea06db84b521bfd3a911d	ASV_1526	Bacteria	Bacteroidetes	Bacteroidia	Bacteroidales	Rikenellaceae	Rikenellaceae RC9 gut group	NA
4a9ce5fbfd0cf30653e181f081610b9b	ASV_1527	Bacteria	Bacteroidetes	Bacteroidia	Bacteroidales	Rikenellaceae	Rikenellaceae RC9 gut group	uncultured rumen bacterium
a0643dde3322365adcd657abf90db70c	ASV_1528	Bacteria	Bacteroidetes	Bacteroidia	Bacteroidales	Rikenellaceae	Rikenellaceae RC9 gut group	uncultured rumen bacterium
c62b7a39572601ca5f116cdcc06258c0	ASV_1529	Bacteria	Bacteroidetes	Bacteroidia	Bacteroidales	Rikenellaceae	Rikenellaceae RC9 gut group	uncultured rumen bacterium
6f487fd43571ccebcb6fb26baf8edabb	ASV_1530	Bacteria	Bacteroidetes	Bacteroidia	Bacteroidales	Rikenellaceae	Rikenellaceae RC9 gut group	NA
fbd115dafafbf9187bdc80d08cd6781f	ASV_1531	Bacteria	Bacteroidetes	Bacteroidia	Bacteroidales	Rikenellaceae	Rikenellaceae RC9 gut group	uncultured rumen bacterium
8342f4c3f97ee1c2d5e7922109bf47e6	ASV_1532	Bacteria	Bacteroidetes	Bacteroidia	Bacteroidales	Rikenellaceae	Rikenellaceae RC9 gut group	uncultured rumen bacterium
49a1a64382bf174d79a315b1ac65e72d	ASV_1533	Bacteria	Bacteroidetes	Bacteroidia	Bacteroidales	Rikenellaceae	Rikenellaceae RC9 gut group	uncultured rumen bacterium
01de3d9e69cfc853dcfbfc8807a95315	ASV_1534	Bacteria	Bacteroidetes	Bacteroidia	Bacteroidales	Rikenellaceae	Rikenellaceae RC9 gut group	uncultured bacterium
fc57bc52960e08d946442300235049e8	ASV_1535	Bacteria	Bacteroidetes	Bacteroidia	Bacteroidales	Rikenellaceae	Rikenellaceae RC9 gut group	uncultured bacterium
0ba763a39e562b48acdc56104ff5295c	ASV_1536	Bacteria	Bacteroidetes	Bacteroidia	Bacteroidales	Rikenellaceae	Rikenellaceae RC9 gut group	uncultured rumen bacterium
a061a1153d7810c49e52702430395cf5	ASV_1537	Bacteria	Bacteroidetes	Bacteroidia	Bacteroidales	Rikenellaceae	Rikenellaceae RC9 gut group	uncultured rumen bacterium
831d4e6a2c42d6e25a8fc88ab60df45c	ASV_1538	Bacteria	Bacteroidetes	Bacteroidia	Bacteroidales	Rikenellaceae	Rikenellaceae RC9 gut group	uncultured rumen bacterium
a5048e6a922446d696948ac59c70e378	ASV_1539	Bacteria	Bacteroidetes	Bacteroidia	Bacteroidales	Rikenellaceae	Rikenellaceae RC9 gut group	Eubacterium sp. F1
10429caece1dca1298acb6a0785aa6ba	ASV_1540	Bacteria	Bacteroidetes	Bacteroidia	Bacteroidales	Rikenellaceae	Rikenellaceae RC9 gut group	Eubacterium sp. F1
a6c6e5f93c73c242e0c29655b8c40612	ASV_1541	Bacteria	Bacteroidetes	Bacteroidia	Bacteroidales	Rikenellaceae	Rikenellaceae RC9 gut group	Eubacterium sp. F1
8dec88b13462dae6216fb78d8a80fc05	ASV_1542	Bacteria	Bacteroidetes	Bacteroidia	Bacteroidales	Rikenellaceae	Rikenellaceae RC9 gut group	unidentified rumen bacterium RF14
deacd37c761d34b245e6a59ecda32f0e	ASV_1543	Bacteria	Bacteroidetes	Bacteroidia	Bacteroidales	Rikenellaceae	Rikenellaceae RC9 gut group	unidentified rumen bacterium RF14
05a5e7436145319bf4966e2d31f15751	ASV_1544	Bacteria	Bacteroidetes	Bacteroidia	Bacteroidales	Rikenellaceae	Rikenellaceae RC9 gut group	unidentified rumen bacterium RF14
c7fd8682c898112c6cf98cae9c604407	ASV_1545	Bacteria	Bacteroidetes	Bacteroidia	Bacteroidales	Rikenellaceae	Rikenellaceae RC9 gut group	NA
638ad9ac3ccb8a095057c1c49ff6f68d	ASV_1546	Bacteria	Bacteroidetes	Bacteroidia	Bacteroidales	Rikenellaceae	Rikenellaceae RC9 gut group	uncultured rumen bacterium
bac6c072afe3b0d402a93689b8b9d0b6	ASV_1547	Bacteria	Bacteroidetes	Bacteroidia	Bacteroidales	Rikenellaceae	Rikenellaceae RC9 gut group	NA
a28f6d77fd4141704c56332c3b12832d	ASV_1548	Bacteria	Bacteroidetes	Bacteroidia	Bacteroidales	Rikenellaceae	Rikenellaceae RC9 gut group	NA
3b9dd4a09fa3359d931249870b8b1d8d	ASV_1549	Bacteria	Bacteroidetes	Bacteroidia	Bacteroidales	Rikenellaceae	Rikenellaceae RC9 gut group	NA
21bcec6be7d1f334f27d5ae19aad8936	ASV_1550	Bacteria	Bacteroidetes	Bacteroidia	Bacteroidales	Rikenellaceae	Rikenellaceae RC9 gut group	NA
844905bf82dda916d0b26d879e19c466	ASV_1551	Bacteria	Bacteroidetes	Bacteroidia	Bacteroidales	Rikenellaceae	Rikenellaceae RC9 gut group	uncultured rumen bacterium
b4fa8ceeabc09628d0c109ab9d6a13d2	ASV_1552	Bacteria	Bacteroidetes	Bacteroidia	Bacteroidales	Rikenellaceae	Rikenellaceae RC9 gut group	NA
f285b34696a6b823021e4b1745e3366a	ASV_1553	Bacteria	Bacteroidetes	Bacteroidia	Bacteroidales	Rikenellaceae	Rikenellaceae RC9 gut group	NA
fb95c4dde76aecf676596d9da78a5d75	ASV_1554	Bacteria	Bacteroidetes	Bacteroidia	Bacteroidales	Rikenellaceae	Rikenellaceae RC9 gut group	NA
9410c47587bbb23e8b7c8bdf00785dec	ASV_1555	Bacteria	Bacteroidetes	Bacteroidia	Bacteroidales	Rikenellaceae	Rikenellaceae RC9 gut group	uncultured bacterium
75a0af558972252c9d13fda11aeddfdc	ASV_1556	Bacteria	Bacteroidetes	Bacteroidia	Bacteroidales	Rikenellaceae	Rikenellaceae RC9 gut group	uncultured bacterium
ea892a4b44e4e9bc847dd1068a9f3cff	ASV_1557	Bacteria	Bacteroidetes	Bacteroidia	Bacteroidales	Rikenellaceae	Rikenellaceae RC9 gut group	uncultured bacterium
841672aa261aa0e207f848b4d4033809	ASV_1558	Bacteria	Bacteroidetes	Bacteroidia	Bacteroidales	Rikenellaceae	Rikenellaceae RC9 gut group	uncultured rumen bacterium
570e44fa4e06ed9fc861bb20513f21dc	ASV_1559	Bacteria	Bacteroidetes	Bacteroidia	Bacteroidales	Rikenellaceae	Rikenellaceae RC9 gut group	uncultured rumen bacterium
8fa5e54e7cd94be0cbc5bfbddded1fd5	ASV_1560	Bacteria	Bacteroidetes	Bacteroidia	Bacteroidales	Rikenellaceae	Rikenellaceae RC9 gut group	NA
9d3c8fd452aafdd11db85f6fdbe1e1df	ASV_1561	Bacteria	Bacteroidetes	Bacteroidia	Bacteroidales	Rikenellaceae	Rikenellaceae RC9 gut group	NA
0b0fca3167f30f37794edddde48c2c39	ASV_1562	Bacteria	Bacteroidetes	Bacteroidia	Bacteroidales	Rikenellaceae	Rikenellaceae RC9 gut group	Bacteroidales bacterium P59
c1e97de91f4e269b1468ac770e050ffd	ASV_1563	Bacteria	Bacteroidetes	Bacteroidia	Bacteroidales	Rikenellaceae	Rikenellaceae RC9 gut group	rumen bacterium R-23
112b82e0b2d31765af247c601a066d3e	ASV_1564	Bacteria	Bacteroidetes	Bacteroidia	Bacteroidales	Rikenellaceae	Rikenellaceae RC9 gut group	NA
487e10b95507badc38f0a16738356fd1	ASV_1565	Bacteria	Bacteroidetes	Bacteroidia	Bacteroidales	Rikenellaceae	Rikenellaceae RC9 gut group	NA
cadaff186dd1b6a8cfd6a661e13fafe2	ASV_1566	Bacteria	Bacteroidetes	Bacteroidia	Bacteroidales	Rikenellaceae	Rikenellaceae RC9 gut group	NA
2918a072ed4f015bbf5d4172871dfcfa	ASV_1567	Bacteria	Bacteroidetes	Bacteroidia	Bacteroidales	Rikenellaceae	Rikenellaceae RC9 gut group	rumen bacterium R-23
5a7a8d28973ff3c1afa98d488afb2b00	ASV_1568	Bacteria	Bacteroidetes	Bacteroidia	Bacteroidales	Rikenellaceae	Rikenellaceae RC9 gut group	Bacteroidales bacterium P59
681405d101456adcd00a319fee689994	ASV_1569	Bacteria	Bacteroidetes	Bacteroidia	Bacteroidales	Rikenellaceae	Rikenellaceae RC9 gut group	Bacteroidales bacterium P59
51a74ec89764173061530c5790c9922a	ASV_1570	Bacteria	Bacteroidetes	Bacteroidia	Bacteroidales	Rikenellaceae	Rikenellaceae RC9 gut group	rumen bacterium R-23
766eb1d4818ebfd4810be3628a34042d	ASV_1571	Bacteria	Bacteroidetes	Bacteroidia	Bacteroidales	Rikenellaceae	Rikenellaceae RC9 gut group	unidentified rumen bacterium RFN84
3f4d431fdbc0f6e11fdd25033cf82686	ASV_1572	Bacteria	Bacteroidetes	Bacteroidia	Bacteroidales	Rikenellaceae	Rikenellaceae RC9 gut group	NA
9b758303e60eac6da0e7f87aef96c295	ASV_1573	Bacteria	Bacteroidetes	Bacteroidia	Bacteroidales	Rikenellaceae	Rikenellaceae RC9 gut group	NA
43abef9dca57807f55fe7c66e0e786bb	ASV_1574	Bacteria	Bacteroidetes	Bacteroidia	Bacteroidales	Rikenellaceae	Rikenellaceae RC9 gut group	NA
cee95f97a536e1a95b8fcb61f6e735c8	ASV_1575	Bacteria	Bacteroidetes	Bacteroidia	Bacteroidales	Rikenellaceae	Rikenellaceae RC9 gut group	unidentified rumen bacterium RFN96
5d8c53f31177c143c905de35258bb238	ASV_1576	Bacteria	Bacteroidetes	Bacteroidia	Bacteroidales	Rikenellaceae	Rikenellaceae RC9 gut group	NA
33c4e44a3dc013d5426ff09c6672ef3b	ASV_1577	Bacteria	Bacteroidetes	Bacteroidia	Bacteroidales	Rikenellaceae	Rikenellaceae RC9 gut group	NA
fabfea61067e98bf723f2f3e22100091	ASV_1578	Bacteria	Bacteroidetes	Bacteroidia	Bacteroidales	Rikenellaceae	Rikenellaceae RC9 gut group	NA
faa5afd9bdc0eca3b7a57a7439495745	ASV_1579	Bacteria	Bacteroidetes	Bacteroidia	Bacteroidales	Rikenellaceae	Rikenellaceae RC9 gut group	NA
186e313b1a256bb9938f63e834ae9720	ASV_1580	Bacteria	Bacteroidetes	Bacteroidia	Bacteroidales	Rikenellaceae	Rikenellaceae RC9 gut group	unidentified rumen bacterium RFN96
df5e2bbce9182decd424f828769b7e51	ASV_1581	Bacteria	Bacteroidetes	Bacteroidia	Bacteroidales	Rikenellaceae	Rikenellaceae RC9 gut group	NA
d4087f0a79725c970f625f3fae6e37f8	ASV_1582	Bacteria	Bacteroidetes	Bacteroidia	Bacteroidales	Rikenellaceae	Rikenellaceae RC9 gut group	unidentified rumen bacterium RC16
dd373e0e52aff727e6847dc5974eeea7	ASV_1583	Bacteria	Bacteroidetes	Bacteroidia	Bacteroidales	Rikenellaceae	Rikenellaceae RC9 gut group	unidentified rumen bacterium RC16
d6958c5f403f6bc42ea440118aa7be55	ASV_1584	Bacteria	Bacteroidetes	Bacteroidia	Bacteroidales	Rikenellaceae	Rikenellaceae RC9 gut group	unidentified rumen bacterium RC16
e13bc864916452b6164c504269b11324	ASV_1585	Bacteria	Bacteroidetes	Bacteroidia	Bacteroidales	Rikenellaceae	Rikenellaceae RC9 gut group	unidentified rumen bacterium RFN96
228f960aef8a2043d8795c007a3f3f1d	ASV_1586	Bacteria	Bacteroidetes	Bacteroidia	Bacteroidales	Rikenellaceae	Rikenellaceae RC9 gut group	NA
26c1ffe617c993a244242f9307f87aa7	ASV_1587	Bacteria	Bacteroidetes	Bacteroidia	Bacteroidales	Rikenellaceae	Rikenellaceae RC9 gut group	unidentified rumen bacterium RFN96
9e74fd396565f6cc0d6607c940a24cd2	ASV_1588	Bacteria	Bacteroidetes	Bacteroidia	Bacteroidales	Rikenellaceae	Rikenellaceae RC9 gut group	NA
8c14f6d74676f48a2819cb8b509b102c	ASV_1589	Bacteria	Bacteroidetes	Bacteroidia	Bacteroidales	Rikenellaceae	Rikenellaceae RC9 gut group	NA
4962b73327f42826ff22aca8b8dc36ff	ASV_1590	Bacteria	Bacteroidetes	Bacteroidia	Bacteroidales	Rikenellaceae	Rikenellaceae RC9 gut group	NA
9032020af466e20df994d4ec1889be16	ASV_1591	Bacteria	Bacteroidetes	Bacteroidia	Bacteroidales	Rikenellaceae	Rikenellaceae RC9 gut group	NA
84fa41a88256af07cacbfbcc2e53775e	ASV_1592	Bacteria	Bacteroidetes	Bacteroidia	Bacteroidales	Rikenellaceae	Rikenellaceae RC9 gut group	NA
2e1505fae125b7dc0e96335738a84f42	ASV_1593	Bacteria	Bacteroidetes	Bacteroidia	Bacteroidales	Rikenellaceae	Rikenellaceae RC9 gut group	unidentified rumen bacterium RC16
24acc4585054b2675d21d0254f283317	ASV_1594	Bacteria	Bacteroidetes	Bacteroidia	Bacteroidales	Rikenellaceae	Rikenellaceae RC9 gut group	NA
266c633566903e6331a28f48463b3f6e	ASV_1595	Bacteria	Bacteroidetes	Bacteroidia	Bacteroidales	Rikenellaceae	Rikenellaceae RC9 gut group	NA
2fb608e0ef1d6f55642eb02fb70fcbaf	ASV_1596	Bacteria	Bacteroidetes	Bacteroidia	Bacteroidales	Rikenellaceae	Rikenellaceae RC9 gut group	NA
cca43beb68419d4939a1508794d355d4	ASV_1597	Bacteria	Bacteroidetes	Bacteroidia	Bacteroidales	Rikenellaceae	Rikenellaceae RC9 gut group	NA
4642e943346c12d05893ec41677e4270	ASV_1598	Bacteria	Bacteroidetes	Bacteroidia	Bacteroidales	Rikenellaceae	Rikenellaceae RC9 gut group	NA
917661f7b60afaab81edbc50b37eaded	ASV_1599	Bacteria	Bacteroidetes	Bacteroidia	Bacteroidales	Rikenellaceae	Rikenellaceae RC9 gut group	NA
b7178dc9c70a020ca866481e744dffc1	ASV_1600	Bacteria	Bacteroidetes	Bacteroidia	Bacteroidales	Rikenellaceae	Rikenellaceae RC9 gut group	unidentified rumen bacterium RFN96
b4e5c143fe34df7994829bbdda73e9f4	ASV_1601	Bacteria	Bacteroidetes	Bacteroidia	Bacteroidales	Rikenellaceae	Rikenellaceae RC9 gut group	unidentified rumen bacterium RFN96
eaf3ae74c86e866e5666345b32170fe3	ASV_1602	Bacteria	Bacteroidetes	Bacteroidia	Bacteroidales	Rikenellaceae	Rikenellaceae RC9 gut group	unidentified rumen bacterium RFN96
10f1d92a5d98485877e7b88c6ddffcf9	ASV_1603	Bacteria	Bacteroidetes	Bacteroidia	Bacteroidales	Rikenellaceae	Rikenellaceae RC9 gut group	unidentified rumen bacterium RFN96
24250f67560457f9959c586ca8aae3a5	ASV_1604	Bacteria	Bacteroidetes	Bacteroidia	Bacteroidales	Rikenellaceae	Rikenellaceae RC9 gut group	uncultured rumen bacterium
cee9d1a9f8cc0fb4fab10b294aed52cb	ASV_1605	Bacteria	Bacteroidetes	Bacteroidia	Bacteroidales	Rikenellaceae	Rikenellaceae RC9 gut group	uncultured rumen bacterium
0fcafb59fd381c1c5bccf775153b123e	ASV_1606	Bacteria	Bacteroidetes	Bacteroidia	Bacteroidales	Rikenellaceae	Rikenellaceae RC9 gut group	uncultured rumen bacterium
9030959f535150f00474be75c5b7768a	ASV_1607	Bacteria	Bacteroidetes	Bacteroidia	Bacteroidales	Rikenellaceae	Rikenellaceae RC9 gut group	uncultured rumen bacterium
02527a042d3dfd9cbf0285ed041f3d3d	ASV_1608	Bacteria	Bacteroidetes	Bacteroidia	Bacteroidales	Rikenellaceae	Rikenellaceae RC9 gut group	NA
b6ec1abb5bbca4bca4a15522c3635c11	ASV_1609	Bacteria	Bacteroidetes	Bacteroidia	Bacteroidales	Rikenellaceae	Rikenellaceae RC9 gut group	NA
a9c8ba2876bff1e4b128840609c3cb3d	ASV_1610	Bacteria	Bacteroidetes	Bacteroidia	Bacteroidales	Rikenellaceae	Rikenellaceae RC9 gut group	NA
c5c5cde8c7a12d0dc4369a3110e53e72	ASV_1611	Bacteria	Bacteroidetes	Bacteroidia	Bacteroidales	Rikenellaceae	Rikenellaceae RC9 gut group	NA
ed3cda3d6ae46927c13764af16431fd0	ASV_1612	Bacteria	Bacteroidetes	Bacteroidia	Bacteroidales	Rikenellaceae	Rikenellaceae RC9 gut group	NA
3b32d7444cc4c1b990419e178d18d036	ASV_1613	Bacteria	Bacteroidetes	Bacteroidia	Bacteroidales	Rikenellaceae	Rikenellaceae RC9 gut group	NA
77cc0faed23fc250fb0341a2414a0959	ASV_1614	Bacteria	Bacteroidetes	Bacteroidia	Bacteroidales	Rikenellaceae	Rikenellaceae RC9 gut group	uncultured rumen bacterium
67b6a69e6744924f73c29efde469bdc0	ASV_1615	Bacteria	Bacteroidetes	Bacteroidia	Bacteroidales	Rikenellaceae	Rikenellaceae RC9 gut group	uncultured rumen bacterium
9d50bfc58a99e46da55810d0acd7d5c7	ASV_1616	Bacteria	Bacteroidetes	Bacteroidia	Bacteroidales	Rikenellaceae	Rikenellaceae RC9 gut group	uncultured rumen bacterium
56ef076de1251d2cead65a92f1e1e9bb	ASV_1617	Bacteria	Bacteroidetes	Bacteroidia	Bacteroidales	Rikenellaceae	Rikenellaceae RC9 gut group	uncultured rumen bacterium
d358beeb9901131effd46b6dbfbff919	ASV_1618	Bacteria	Bacteroidetes	Bacteroidia	Bacteroidales	Rikenellaceae	Rikenellaceae RC9 gut group	uncultured rumen bacterium
398cc9ac2fd16ef6c5e1531728dfa012	ASV_1619	Bacteria	Bacteroidetes	Bacteroidia	Bacteroidales	Rikenellaceae	Rikenellaceae RC9 gut group	uncultured rumen bacterium
68d850eac2ad326fb96c62ffc64ee1ab	ASV_1620	Bacteria	Bacteroidetes	Bacteroidia	Bacteroidales	Rikenellaceae	Rikenellaceae RC9 gut group	uncultured rumen bacterium
b51fd831f11ed8ecfa46b3b006618f63	ASV_1621	Bacteria	Bacteroidetes	Bacteroidia	Bacteroidales	Rikenellaceae	Rikenellaceae RC9 gut group	uncultured rumen bacterium
98c194fd6382dae89f7a41c06f125d48	ASV_1622	Bacteria	Bacteroidetes	Bacteroidia	Bacteroidales	Rikenellaceae	Rikenellaceae RC9 gut group	uncultured rumen bacterium
0d7c6d0cb9ed8472d940b6dc3520904e	ASV_1623	Bacteria	Bacteroidetes	Bacteroidia	Bacteroidales	Rikenellaceae	Rikenellaceae RC9 gut group	uncultured rumen bacterium
f2a74e08a9582b3c9dfda2fa53ae9922	ASV_1624	Bacteria	Bacteroidetes	Bacteroidia	Bacteroidales	Rikenellaceae	Rikenellaceae RC9 gut group	uncultured rumen bacterium
049ebcddd1d8c70f1ca15476e60bd41a	ASV_1625	Bacteria	Bacteroidetes	Bacteroidia	Bacteroidales	Rikenellaceae	Rikenellaceae RC9 gut group	uncultured rumen bacterium
c263924ee97fe0414aa62a30fbc3690c	ASV_1626	Bacteria	Bacteroidetes	Bacteroidia	Bacteroidales	Rikenellaceae	Rikenellaceae RC9 gut group	uncultured rumen bacterium
3150f4e818875712b8e13bcc28728932	ASV_1627	Bacteria	Bacteroidetes	Bacteroidia	Bacteroidales	Rikenellaceae	Rikenellaceae RC9 gut group	uncultured rumen bacterium
8d544d889a661051f4eb2bfc1f8f973f	ASV_1628	Bacteria	Bacteroidetes	Bacteroidia	Bacteroidales	Rikenellaceae	Rikenellaceae RC9 gut group	uncultured rumen bacterium
0c4c2e86c8ccc60fc8425dcecd5da20c	ASV_1629	Bacteria	Bacteroidetes	Bacteroidia	Bacteroidales	Rikenellaceae	Rikenellaceae RC9 gut group	uncultured rumen bacterium
40413b821a5c1d1a896df41061543a8b	ASV_1630	Bacteria	Bacteroidetes	Bacteroidia	Bacteroidales	Rikenellaceae	Rikenellaceae RC9 gut group	uncultured rumen bacterium
e27a8ebc72f47183bb6b2500692a1162	ASV_1631	Bacteria	Bacteroidetes	Bacteroidia	Bacteroidales	Rikenellaceae	Rikenellaceae RC9 gut group	uncultured rumen bacterium
3a4e15498a1bbb177c41ed55abf3fab6	ASV_1632	Bacteria	Bacteroidetes	Bacteroidia	Bacteroidales	Rikenellaceae	Rikenellaceae RC9 gut group	uncultured rumen bacterium
ebcce97e4c489ed6944dd8d758b38d4d	ASV_1633	Bacteria	Bacteroidetes	Bacteroidia	Bacteroidales	Rikenellaceae	Rikenellaceae RC9 gut group	uncultured rumen bacterium
48bb1c4443772d08343da3f9006cd02a	ASV_1634	Bacteria	Bacteroidetes	Bacteroidia	Bacteroidales	Rikenellaceae	Rikenellaceae RC9 gut group	uncultured rumen bacterium
e109fffbbf719580c1ed67a157b712c3	ASV_1635	Bacteria	Bacteroidetes	Bacteroidia	Bacteroidales	Rikenellaceae	Rikenellaceae RC9 gut group	uncultured rumen bacterium
cb59da77d33bc67e9fcd580dce8844ce	ASV_1636	Bacteria	Bacteroidetes	Bacteroidia	Bacteroidales	Rikenellaceae	Rikenellaceae RC9 gut group	uncultured rumen bacterium
8dff69c4afd7f3a22bc24beea3aeb980	ASV_1637	Bacteria	Bacteroidetes	Bacteroidia	Bacteroidales	Rikenellaceae	Rikenellaceae RC9 gut group	uncultured rumen bacterium
e82fc09990f603bcc82936dee899a4b0	ASV_1638	Bacteria	Bacteroidetes	Bacteroidia	Bacteroidales	Rikenellaceae	Rikenellaceae RC9 gut group	uncultured rumen bacterium
038460a134c048de50dc3dafb466ed75	ASV_1639	Bacteria	Bacteroidetes	Bacteroidia	Bacteroidales	Rikenellaceae	Rikenellaceae RC9 gut group	uncultured rumen bacterium
6c6b52493c6484ded55c89ff027299c0	ASV_1640	Bacteria	Bacteroidetes	Bacteroidia	Bacteroidales	Rikenellaceae	Rikenellaceae RC9 gut group	uncultured rumen bacterium
1f288d6eb92d3ff4c47679c61c7b5283	ASV_1641	Bacteria	Bacteroidetes	Bacteroidia	Bacteroidales	Rikenellaceae	Rikenellaceae RC9 gut group	uncultured rumen bacterium
3312dbf9e57405e9f0cca39c997c4c77	ASV_1642	Bacteria	Bacteroidetes	Bacteroidia	Bacteroidales	Rikenellaceae	Rikenellaceae RC9 gut group	uncultured rumen bacterium
69b578ae27826e85c2fea89e4b10b2e6	ASV_1643	Bacteria	Bacteroidetes	Bacteroidia	Bacteroidales	Rikenellaceae	Rikenellaceae RC9 gut group	uncultured rumen bacterium
8bd9b990b0be9a25e1097a77e6e26683	ASV_1644	Bacteria	Bacteroidetes	Bacteroidia	Bacteroidales	Rikenellaceae	Rikenellaceae RC9 gut group	uncultured rumen bacterium
92862fa54dafebc258c2cf23bde462df	ASV_1645	Bacteria	Bacteroidetes	Bacteroidia	Bacteroidales	Rikenellaceae	Rikenellaceae RC9 gut group	uncultured rumen bacterium
434904f458e393838217ffd004059388	ASV_1646	Bacteria	Bacteroidetes	Bacteroidia	Bacteroidales	Rikenellaceae	Rikenellaceae RC9 gut group	uncultured rumen bacterium
08d5d1fad32b5b7deffb1f114287ab45	ASV_1647	Bacteria	Bacteroidetes	Bacteroidia	Bacteroidales	Rikenellaceae	Rikenellaceae RC9 gut group	uncultured rumen bacterium
d3d9d334451952528f06d8c6f6745ea4	ASV_1648	Bacteria	Bacteroidetes	Bacteroidia	Bacteroidales	Rikenellaceae	Rikenellaceae RC9 gut group	uncultured rumen bacterium
8bfff2a3cb061adc0ab73f740fa1fbf3	ASV_1649	Bacteria	Bacteroidetes	Bacteroidia	Bacteroidales	Rikenellaceae	Rikenellaceae RC9 gut group	uncultured rumen bacterium
d08aee96776a0c45df98aca146570477	ASV_1650	Bacteria	Bacteroidetes	Bacteroidia	Bacteroidales	Rikenellaceae	Rikenellaceae RC9 gut group	uncultured rumen bacterium
3b372aaea4223a9199b939520356e886	ASV_1651	Bacteria	Bacteroidetes	Bacteroidia	Bacteroidales	Rikenellaceae	Rikenellaceae RC9 gut group	uncultured rumen bacterium
064aa474d236d7e819d37a13aeed05f7	ASV_1652	Bacteria	Bacteroidetes	Bacteroidia	Bacteroidales	Rikenellaceae	Rikenellaceae RC9 gut group	uncultured rumen bacterium
11a17ddb880b2b3193fa696e9573c59f	ASV_1653	Bacteria	Bacteroidetes	Bacteroidia	Bacteroidales	Rikenellaceae	Rikenellaceae RC9 gut group	uncultured rumen bacterium
0b007944db32f49429ba3107394fa76b	ASV_1654	Bacteria	Bacteroidetes	Bacteroidia	Bacteroidales	Rikenellaceae	Rikenellaceae RC9 gut group	uncultured rumen bacterium
8a625973494c1a7fbb6c1e2cffccb305	ASV_1655	Bacteria	Bacteroidetes	Bacteroidia	Bacteroidales	Rikenellaceae	Rikenellaceae RC9 gut group	uncultured rumen bacterium
0d5f68530ff22f13c391fafbb7614253	ASV_1656	Bacteria	Bacteroidetes	Bacteroidia	Bacteroidales	Rikenellaceae	Rikenellaceae RC9 gut group	uncultured rumen bacterium
9eaf1675930c8cbb64819036b06c0e22	ASV_1657	Bacteria	Bacteroidetes	Bacteroidia	Bacteroidales	Rikenellaceae	Rikenellaceae RC9 gut group	uncultured rumen bacterium
49d40336bbd33581f630de80093a2969	ASV_1658	Bacteria	Bacteroidetes	Bacteroidia	Bacteroidales	Rikenellaceae	Rikenellaceae RC9 gut group	uncultured rumen bacterium
9c54a639441e6a247f505c9bd9bd48f3	ASV_1659	Bacteria	Bacteroidetes	Bacteroidia	Bacteroidales	Rikenellaceae	Rikenellaceae RC9 gut group	uncultured rumen bacterium
57d906bcdf5acf5108fa13cc41b693b9	ASV_1660	Bacteria	Bacteroidetes	Bacteroidia	Bacteroidales	Rikenellaceae	Rikenellaceae RC9 gut group	uncultured rumen bacterium
eab67d2918ee1fb7e7724dc45f0e72ed	ASV_1661	Bacteria	Bacteroidetes	Bacteroidia	Bacteroidales	Rikenellaceae	Rikenellaceae RC9 gut group	uncultured rumen bacterium
e9e61de8610f4d51071e65f156dab98b	ASV_1662	Bacteria	Bacteroidetes	Bacteroidia	Bacteroidales	Rikenellaceae	Rikenellaceae RC9 gut group	unidentified rumen bacterium RF36
13d78d1412312a1b1d04baff8a26add4	ASV_1663	Bacteria	Bacteroidetes	Bacteroidia	Bacteroidales	Rikenellaceae	Rikenellaceae RC9 gut group	unidentified rumen bacterium RF36
ccca3d8d8647d4b34aa99cf4566f5918	ASV_1664	Bacteria	Bacteroidetes	Bacteroidia	Bacteroidales	Rikenellaceae	Rikenellaceae RC9 gut group	unidentified rumen bacterium RF36
59f4eb6d475a46d24c5643b15c9e506b	ASV_1665	Bacteria	Bacteroidetes	Bacteroidia	Bacteroidales	Rikenellaceae	Rikenellaceae RC9 gut group	unidentified rumen bacterium RF36
183dcad762c0b1ea3e0f1bcd5231dcbe	ASV_1666	Bacteria	Bacteroidetes	Bacteroidia	Bacteroidales	Rikenellaceae	Rikenellaceae RC9 gut group	unidentified rumen bacterium RF36
5e87f37597a334ad05b4dbab36a801a2	ASV_1667	Bacteria	Bacteroidetes	Bacteroidia	Bacteroidales	Rikenellaceae	Rikenellaceae RC9 gut group	NA
95b59d26ca7bceaba378ceed7e0d4bde	ASV_1668	Bacteria	Bacteroidetes	Bacteroidia	Bacteroidales	Rikenellaceae	Rikenellaceae RC9 gut group	NA
30bba5665688721d08e94c32eaefa7f2	ASV_1669	Bacteria	Bacteroidetes	Bacteroidia	Bacteroidales	Rikenellaceae	Rikenellaceae RC9 gut group	NA
6b1f6ce52ad254502700d1011a662ac4	ASV_1670	Bacteria	Bacteroidetes	Bacteroidia	Bacteroidales	Rikenellaceae	Rikenellaceae RC9 gut group	NA
b168d98525ee2f649849b1eee2f2c00b	ASV_1671	Bacteria	Bacteroidetes	Bacteroidia	Bacteroidales	Rikenellaceae	Rikenellaceae RC9 gut group	uncultured bacterium
00cdabc6897b0f0049240b74f24996a2	ASV_1672	Bacteria	Bacteroidetes	Bacteroidia	Bacteroidales	Rikenellaceae	Rikenellaceae RC9 gut group	uncultured bacterium
54e882dc44c9d819c739fb3a5dac1a28	ASV_1673	Bacteria	Bacteroidetes	Bacteroidia	Bacteroidales	Rikenellaceae	Rikenellaceae RC9 gut group	uncultured bacterium
621404ac6d135efd3515b092bcbf4f85	ASV_1674	Bacteria	Bacteroidetes	Bacteroidia	Bacteroidales	Rikenellaceae	Rikenellaceae RC9 gut group	uncultured bacterium
15a4897c2e2085523969e4659e035538	ASV_1675	Bacteria	Bacteroidetes	Bacteroidia	Bacteroidales	Rikenellaceae	Rikenellaceae RC9 gut group	uncultured rumen bacterium
a58df04dd920d4ca49cddca9b26675ce	ASV_1676	Bacteria	Bacteroidetes	Bacteroidia	Bacteroidales	Rikenellaceae	Rikenellaceae RC9 gut group	uncultured rumen bacterium
1ac54a8828b6d9a2c6ddff230132df5c	ASV_1677	Bacteria	Bacteroidetes	Bacteroidia	Bacteroidales	Rikenellaceae	Rikenellaceae RC9 gut group	NA
4506bcbc2f19d44944ea0c9c66eb03dc	ASV_1678	Bacteria	Bacteroidetes	Bacteroidia	Bacteroidales	Rikenellaceae	Rikenellaceae RC9 gut group	uncultured rumen bacterium
abeb01942d95fe08c8156e136f3f7ae7	ASV_1679	Bacteria	Bacteroidetes	Bacteroidia	Bacteroidales	Rikenellaceae	Rikenellaceae RC9 gut group	NA
30485a1e0b306ee115b91385c4c55fef	ASV_1680	Bacteria	Bacteroidetes	Bacteroidia	Bacteroidales	Rikenellaceae	Rikenellaceae RC9 gut group	NA
ef2dc5a1446eaff453a711f9c4a1ec3f	ASV_1681	Bacteria	Bacteroidetes	Bacteroidia	Bacteroidales	Rikenellaceae	SP3-e08	uncultured bacterium
0640fcda844d5a33a21fed39da23ba75	ASV_1682	Bacteria	Bacteroidetes	Bacteroidia	Bacteroidales	Rikenellaceae	Rikenellaceae RC9 gut group	uncultured rumen bacterium
6871bcc6369da6062392c400827b8abc	ASV_1683	Bacteria	Bacteroidetes	Bacteroidia	Bacteroidales	Rikenellaceae	Rikenellaceae RC9 gut group	uncultured rumen bacterium
95952f372c9bd6ead9f45249dcc72c3e	ASV_1684	Bacteria	Bacteroidetes	Bacteroidia	Bacteroidales	Rikenellaceae	Rikenellaceae RC9 gut group	uncultured rumen bacterium
c95ab5b23c687d5a58a9dca365dca936	ASV_1685	Bacteria	Bacteroidetes	Bacteroidia	Bacteroidales	Rikenellaceae	Rikenellaceae RC9 gut group	uncultured bacterium
07411a142a5b67fc52e9c5fbbaffabe9	ASV_1686	Bacteria	Bacteroidetes	Bacteroidia	Bacteroidales	Rikenellaceae	Rikenellaceae RC9 gut group	NA
1afb84b3be7468238e430fb849550c21	ASV_1687	Bacteria	Bacteroidetes	Bacteroidia	Bacteroidales	Marinifilaceae	uncultured	uncultured rumen bacterium
c489751f38c63de17bf249955ffd5bd6	ASV_1688	Bacteria	Bacteroidetes	Bacteroidia	Bacteroidales	Marinifilaceae	uncultured	uncultured rumen bacterium
8b478bc2475cb0a3c1fd7a65a28504c0	ASV_1689	Bacteria	Bacteroidetes	Bacteroidia	Bacteroidales	Marinifilaceae	uncultured	uncultured rumen bacterium
26a8ebc9c055fae1d7a9efb7dfa19345	ASV_1690	Bacteria	Bacteroidetes	Bacteroidia	Bacteroidales	CAP-aah99b04	uncultured bacterium	uncultured bacterium
b7ecda1c81c81ba1f81a58dcbf235082	ASV_1691	Bacteria	Bacteroidetes	Bacteroidia	Bacteroidales	COB P4-1 termite group	NA	NA
ee359331ef4ac3155d67db3a3fb93dc0	ASV_1692	Bacteria	Bacteroidetes	Bacteroidia	Bacteroidales	Bacteroidales BS11 gut group	uncultured rumen bacterium	uncultured rumen bacterium
4ddf3d634ca89101826a26e917ff154c	ASV_1693	Bacteria	Bacteroidetes	Bacteroidia	Bacteroidales	Bacteroidales BS11 gut group	uncultured rumen bacterium	uncultured rumen bacterium
f6c5ba69e186872eccdc71a9c25182d5	ASV_1694	Bacteria	Bacteroidetes	Bacteroidia	Bacteroidales	Bacteroidales BS11 gut group	uncultured rumen bacterium	uncultured rumen bacterium
9991c5be32b9a2b4851db801953893fd	ASV_1695	Bacteria	Bacteroidetes	Bacteroidia	Bacteroidales	Bacteroidales BS11 gut group	uncultured rumen bacterium	uncultured rumen bacterium
7129a14b6e95b2d4c7f05f31c79cddd2	ASV_1696	Bacteria	Bacteroidetes	Bacteroidia	Bacteroidales	Bacteroidales BS11 gut group	uncultured rumen bacterium	uncultured rumen bacterium
afcf9108ea6cce4e5b886c8f639d8876	ASV_1697	Bacteria	Bacteroidetes	Bacteroidia	Bacteroidales	Bacteroidales BS11 gut group	uncultured rumen bacterium	uncultured rumen bacterium
4273e780ccd27256735220d69afdf663	ASV_1698	Bacteria	Bacteroidetes	Bacteroidia	Bacteroidales	Bacteroidales BS11 gut group	uncultured rumen bacterium	uncultured rumen bacterium
73ea53a741fa7f4ddfb805cb39d71264	ASV_1699	Bacteria	Bacteroidetes	Bacteroidia	Bacteroidales	Bacteroidales BS11 gut group	uncultured rumen bacterium	uncultured rumen bacterium
55ecbf0e2d5843748aee144223ae412e	ASV_1700	Bacteria	Bacteroidetes	Bacteroidia	Bacteroidales	Bacteroidales BS11 gut group	uncultured rumen bacterium	uncultured rumen bacterium
9e4f446a3166936d39efb6fb0da3e3fb	ASV_1701	Bacteria	Bacteroidetes	Bacteroidia	Bacteroidales	Bacteroidales BS11 gut group	uncultured rumen bacterium	uncultured rumen bacterium
e092d9302dd9e5b6dafa3df48c2e22e8	ASV_1702	Bacteria	Bacteroidetes	Bacteroidia	Bacteroidales	Bacteroidales BS11 gut group	uncultured rumen bacterium	uncultured rumen bacterium
2665123e69ea188053957b9a4793b311	ASV_1703	Bacteria	Bacteroidetes	Bacteroidia	Bacteroidales	Bacteroidales BS11 gut group	NA	NA
009d41cebfe272059b8f0598d3da777b	ASV_1704	Bacteria	Bacteroidetes	Bacteroidia	Bacteroidales	Bacteroidales BS11 gut group	uncultured rumen bacterium	uncultured rumen bacterium
5bef9e7e19df9cd4172731810e594d97	ASV_1705	Bacteria	Bacteroidetes	Bacteroidia	Bacteroidales	Bacteroidales BS11 gut group	uncultured rumen bacterium	uncultured rumen bacterium
ef7b181503270486a3c525982f878de7	ASV_1706	Bacteria	Bacteroidetes	Bacteroidia	Bacteroidales	Bacteroidales BS11 gut group	uncultured bacterium	uncultured bacterium
5acf52686def4e1728b75f7aa7910dee	ASV_1707	Bacteria	Bacteroidetes	Bacteroidia	Bacteroidales	Bacteroidales BS11 gut group	uncultured rumen bacterium	uncultured rumen bacterium
c168f57f692397e6b0217eac35c7e024	ASV_1708	Bacteria	Bacteroidetes	Bacteroidia	Bacteroidales	Bacteroidales BS11 gut group	uncultured rumen bacterium	uncultured rumen bacterium
fa8b2d35c473f745a27d4b7beb1433ce	ASV_1709	Bacteria	Bacteroidetes	Bacteroidia	Bacteroidales	Bacteroidales BS11 gut group	uncultured bacterium	uncultured bacterium
32184fd958c64b5a5f7c1f66fa999d94	ASV_1710	Bacteria	Bacteroidetes	Bacteroidia	Bacteroidales	Bacteroidales BS11 gut group	uncultured bacterium	uncultured bacterium
eb8b001c2bd941814212dc9e9957ee2b	ASV_1711	Bacteria	Bacteroidetes	Bacteroidia	Bacteroidales	Bacteroidales BS11 gut group	uncultured rumen bacterium	uncultured rumen bacterium
d415441d9238429bf234ec3cc3e89961	ASV_1712	Bacteria	Bacteroidetes	Bacteroidia	Bacteroidales	Bacteroidales BS11 gut group	uncultured rumen bacterium	uncultured rumen bacterium
9bca6e46b8bf83f39da9cc4269164a4f	ASV_1713	Bacteria	Bacteroidetes	Bacteroidia	Bacteroidales	Bacteroidales BS11 gut group	uncultured bacterium	uncultured bacterium
7420da06e3579c1964e0e6e1cff95a9b	ASV_1714	Bacteria	Bacteroidetes	Bacteroidia	Bacteroidales	Bacteroidales BS11 gut group	NA	NA
2ef91953fd474caf3db262d9c04d57c5	ASV_1715	Bacteria	Bacteroidetes	Bacteroidia	Bacteroidales	F082	uncultured bacterium	uncultured bacterium
4a11f70575c3a2c5f6120e59217e5f19	ASV_1716	Bacteria	Bacteroidetes	Bacteroidia	Bacteroidales	F082	uncultured bacterium	uncultured bacterium
ba3c5a3274d80383e41cb8f0faa8043f	ASV_1717	Bacteria	Bacteroidetes	Bacteroidia	Bacteroidales	M2PB4-65 termite group	uncultured Bacteroidetes bacterium	uncultured Bacteroidetes bacterium
aeda7a8c9bc076f5b87cbed1f4dff33a	ASV_1718	Bacteria	Bacteroidetes	Bacteroidia	Bacteroidales	Paludibacteraceae	uncultured	uncultured rumen bacterium
ddb9750a9a3255362963f5347ac98352	ASV_1719	Bacteria	Bacteroidetes	Bacteroidia	Bacteroidales	Paludibacteraceae	uncultured	uncultured rumen bacterium
640575e33a60554b14684b68d61b8448	ASV_1720	Bacteria	Bacteroidetes	Bacteroidia	NA	NA	NA	NA
0cf0a26117c3d943d51097fa18807da4	ASV_1721	Bacteria	Bacteroidetes	Bacteroidia	Flavobacteriales	Flavobacteriaceae	Flavobacterium	NA
7d7a6eaa0e755044bf28a6a130b6725d	ASV_1722	Bacteria	Bacteroidetes	Bacteroidia	Cytophagales	Amoebophilaceae	Candidatus Amoebophilus	NA
f7103d675323420261b8e1a17b390e45	ASV_1723	Bacteria	Patescibacteria	Saccharimonadia	Saccharimonadales	Saccharimonadaceae	Candidatus Saccharimonas	NA
7a620c2ec8430d6517db0d5e2470ff2c	ASV_1724	Bacteria	Patescibacteria	Saccharimonadia	Saccharimonadales	Saccharimonadaceae	Candidatus Saccharimonas	NA
e8a8237d70f1b5d645775f25d2977a93	ASV_1725	Bacteria	Patescibacteria	Saccharimonadia	Saccharimonadales	Saccharimonadaceae	Candidatus Saccharimonas	uncultured rumen bacterium
8c2957cbed74f6010ad3fd3093729c94	ASV_1726	Bacteria	Patescibacteria	Saccharimonadia	Saccharimonadales	Saccharimonadaceae	Candidatus Saccharimonas	NA
7b6ce9cbf2bd88051c6118d77f8f18d6	ASV_1727	Bacteria	Patescibacteria	Saccharimonadia	Saccharimonadales	Saccharimonadaceae	Candidatus Saccharimonas	NA
be18bc6acb75e02ae2f8d1a204118d2f	ASV_1728	Bacteria	Patescibacteria	Saccharimonadia	Saccharimonadales	Saccharimonadaceae	Candidatus Saccharimonas	NA
01d666c7babf282d601afdf662e7a305	ASV_1729	Bacteria	Patescibacteria	Saccharimonadia	Saccharimonadales	Saccharimonadaceae	Candidatus Saccharimonas	uncultured rumen bacterium
eefbed945377fbbfd63ca1fc123caf09	ASV_1730	Bacteria	Patescibacteria	Saccharimonadia	Saccharimonadales	Saccharimonadaceae	Candidatus Saccharimonas	uncultured rumen bacterium
38bb2724d7a0ac68fb42f58ab7a589b8	ASV_1731	Bacteria	Patescibacteria	Saccharimonadia	Saccharimonadales	Saccharimonadaceae	Candidatus Saccharimonas	uncultured rumen bacterium
63b8eb7d6b7a8083f1c98bf3c736ae48	ASV_1732	Bacteria	Patescibacteria	Saccharimonadia	Saccharimonadales	Saccharimonadaceae	Candidatus Saccharimonas	uncultured rumen bacterium
b386a370f5f1c18fc76324deb2e09cad	ASV_1733	Bacteria	Patescibacteria	Saccharimonadia	Saccharimonadales	Saccharimonadaceae	Candidatus Saccharimonas	uncultured rumen bacterium
b37e5dea7aaf01580b7284dde62cbe0e	ASV_1734	Bacteria	Patescibacteria	Saccharimonadia	Saccharimonadales	Saccharimonadaceae	Candidatus Saccharimonas	uncultured rumen bacterium
dfe7f8616d118cb04eb501ab68494483	ASV_1735	Bacteria	Patescibacteria	Saccharimonadia	Saccharimonadales	Saccharimonadaceae	Candidatus Saccharimonas	uncultured rumen bacterium
5d9f5883c935b30e119130b246e1a7a2	ASV_1736	Bacteria	Patescibacteria	Saccharimonadia	Saccharimonadales	Saccharimonadaceae	Candidatus Saccharimonas	uncultured rumen bacterium
5357801643823cec0fad1f04c5989653	ASV_1737	Bacteria	Patescibacteria	Saccharimonadia	Saccharimonadales	Saccharimonadaceae	Candidatus Saccharimonas	uncultured rumen bacterium
d3b4d8fd68347da35e8be385171a360b	ASV_1738	Bacteria	Patescibacteria	Saccharimonadia	Saccharimonadales	Saccharimonadaceae	Candidatus Saccharimonas	uncultured rumen bacterium
c81716163aa1b9b93ce17f52a7117341	ASV_1739	Bacteria	Patescibacteria	Saccharimonadia	Saccharimonadales	Saccharimonadaceae	Candidatus Saccharimonas	uncultured rumen bacterium
1a196613237e6e0f061a063321c2b83a	ASV_1740	Bacteria	Patescibacteria	Saccharimonadia	Saccharimonadales	Saccharimonadaceae	Candidatus Saccharimonas	uncultured rumen bacterium
63d3d4bedf8b0df73edd93af5746916a	ASV_1741	Bacteria	Patescibacteria	Saccharimonadia	Saccharimonadales	Saccharimonadaceae	Candidatus Saccharimonas	uncultured rumen bacterium
f3e3bd6cc5706aa6ebaca8bd7a020065	ASV_1742	Bacteria	Patescibacteria	Saccharimonadia	Saccharimonadales	Saccharimonadaceae	Candidatus Saccharimonas	uncultured rumen bacterium
f6f87886b2ac89121fadcd56cb1a9487	ASV_1743	Bacteria	Patescibacteria	Saccharimonadia	Saccharimonadales	Saccharimonadaceae	Candidatus Saccharimonas	uncultured rumen bacterium
ec9b7ccf3204eb859010e3989097ffdc	ASV_1744	Bacteria	Patescibacteria	Saccharimonadia	Saccharimonadales	Saccharimonadaceae	Candidatus Saccharimonas	uncultured rumen bacterium
0ac47426428b79a0a0f47ebbe4d8513c	ASV_1745	Bacteria	Patescibacteria	Saccharimonadia	Saccharimonadales	Saccharimonadaceae	Candidatus Saccharimonas	uncultured rumen bacterium
c4ccd5adb31f1b9485ce7d6266a294c9	ASV_1746	Bacteria	Patescibacteria	Saccharimonadia	Saccharimonadales	Saccharimonadaceae	Candidatus Saccharimonas	uncultured rumen bacterium
ca6341685a8cb3222d61e8cb7fe0d277	ASV_1747	Bacteria	Patescibacteria	Saccharimonadia	Saccharimonadales	Saccharimonadaceae	Candidatus Saccharimonas	uncultured rumen bacterium
dbdb5cb7e521c67fb3fb99bdbc28dc32	ASV_1748	Bacteria	Patescibacteria	Saccharimonadia	Saccharimonadales	Saccharimonadaceae	Candidatus Saccharimonas	uncultured rumen bacterium
91a137a23667b77d5f364e804e441e80	ASV_1749	Bacteria	Patescibacteria	Saccharimonadia	Saccharimonadales	Saccharimonadaceae	Candidatus Saccharimonas	uncultured rumen bacterium
9a15861c89e15fdfc6a880c4f697a9e7	ASV_1750	Bacteria	Patescibacteria	Saccharimonadia	Saccharimonadales	Saccharimonadaceae	Candidatus Saccharimonas	uncultured rumen bacterium
32efec8bbe8a8b46ed8c7e946bf57fac	ASV_1751	Bacteria	Patescibacteria	Saccharimonadia	Saccharimonadales	Saccharimonadaceae	Candidatus Saccharimonas	uncultured rumen bacterium
19f003a85f865a1bf61fa1896d717a96	ASV_1752	Bacteria	Patescibacteria	Saccharimonadia	Saccharimonadales	Saccharimonadaceae	Candidatus Saccharimonas	NA
23337c4c5449783c866e9aca46eadfe7	ASV_1753	Bacteria	Patescibacteria	Saccharimonadia	Saccharimonadales	Saccharimonadaceae	Candidatus Saccharimonas	uncultured rumen bacterium
0021c2d7a5da70d15d1e9c9a74138fb0	ASV_1754	Bacteria	Patescibacteria	Saccharimonadia	Saccharimonadales	Saccharimonadaceae	Candidatus Saccharimonas	uncultured rumen bacterium
03ae22f98a3bc361c9e9419be4d65c67	ASV_1755	Bacteria	Patescibacteria	Saccharimonadia	Saccharimonadales	Saccharimonadaceae	Candidatus Saccharimonas	uncultured rumen bacterium
b2c36271956088646eec0d1b73c34fc8	ASV_1756	Bacteria	Patescibacteria	Saccharimonadia	Saccharimonadales	Saccharimonadaceae	Candidatus Saccharimonas	uncultured rumen bacterium
7d7b8920d49d095a3df038cbeb9d6b4f	ASV_1757	Bacteria	Patescibacteria	Saccharimonadia	Saccharimonadales	Saccharimonadaceae	Candidatus Saccharimonas	uncultured rumen bacterium
7fcca071e81b68fd470a8ecd38b9db59	ASV_1758	Bacteria	Patescibacteria	Saccharimonadia	Saccharimonadales	Saccharimonadaceae	Candidatus Saccharimonas	uncultured rumen bacterium
3f7ce2a3425fe6f4345f3a6c70920da7	ASV_1759	Bacteria	Patescibacteria	Saccharimonadia	Saccharimonadales	Saccharimonadaceae	Candidatus Saccharimonas	uncultured rumen bacterium
6f8cf2f9e87719d99a53bae0602c4d6d	ASV_1760	Bacteria	Patescibacteria	Saccharimonadia	Saccharimonadales	Saccharimonadaceae	Candidatus Saccharimonas	uncultured rumen bacterium
3da2bdd9a1d58f5cb2eef0502cb94584	ASV_1761	Bacteria	Patescibacteria	Saccharimonadia	Saccharimonadales	Saccharimonadaceae	Candidatus Saccharimonas	uncultured rumen bacterium
c8bd7a788cec67aa28f498d7411f9e25	ASV_1762	Bacteria	Patescibacteria	Saccharimonadia	Saccharimonadales	Saccharimonadaceae	Candidatus Saccharimonas	uncultured rumen bacterium
6e44a5d73c7e430b3f7e7ccf03e498a7	ASV_1763	Bacteria	Patescibacteria	Saccharimonadia	Saccharimonadales	Saccharimonadaceae	Candidatus Saccharimonas	uncultured rumen bacterium
43bad142b089bbb326181115ab421e28	ASV_1764	Bacteria	Patescibacteria	Saccharimonadia	Saccharimonadales	Saccharimonadaceae	Candidatus Saccharimonas	uncultured rumen bacterium
0e10001a327b9d8b931bac9c007489e4	ASV_1765	Bacteria	Patescibacteria	Saccharimonadia	Saccharimonadales	Saccharimonadaceae	Candidatus Saccharimonas	uncultured rumen bacterium
e16c5e526e6f047b362d7a3915a77768	ASV_1766	Bacteria	Patescibacteria	Saccharimonadia	Saccharimonadales	Saccharimonadaceae	Candidatus Saccharimonas	uncultured rumen bacterium
2fec20cb1160c86ada54b4cdbd7ca6ca	ASV_1767	Bacteria	Patescibacteria	Saccharimonadia	Saccharimonadales	Saccharimonadaceae	Candidatus Saccharimonas	uncultured rumen bacterium
5e5eb0b24cb3190ea1d7953ffeecd784	ASV_1768	Bacteria	Patescibacteria	Saccharimonadia	Saccharimonadales	Saccharimonadaceae	Candidatus Saccharimonas	uncultured rumen bacterium
2cc710cd52f4874c34049a0e71a1c953	ASV_1769	Bacteria	Patescibacteria	Saccharimonadia	Saccharimonadales	Saccharimonadaceae	Candidatus Saccharimonas	uncultured rumen bacterium
bce7a04b72049ec48f51730be6a1fe5c	ASV_1770	Bacteria	Patescibacteria	Saccharimonadia	Saccharimonadales	Saccharimonadaceae	Candidatus Saccharimonas	uncultured rumen bacterium
fb08e534a700f2f9204730e7c06d3235	ASV_1771	Bacteria	Patescibacteria	Saccharimonadia	Saccharimonadales	Saccharimonadaceae	Candidatus Saccharimonas	NA
6bb943b993da7929dfac98c5d6abca73	ASV_1772	Bacteria	Patescibacteria	Saccharimonadia	Saccharimonadales	Saccharimonadaceae	Candidatus Saccharimonas	uncultured bacterium
ca96d3106c6f8ceaed9e9286d80ca5a2	ASV_1773	Bacteria	Patescibacteria	Saccharimonadia	Saccharimonadales	Saccharimonadaceae	Candidatus Saccharimonas	uncultured rumen bacterium
98dceaa1a928dd11cf0dce566b5f30ff	ASV_1774	Bacteria	Patescibacteria	Saccharimonadia	Saccharimonadales	Saccharimonadaceae	Candidatus Saccharimonas	NA
62b249909a12e26ea17b7052753c2a36	ASV_1775	Bacteria	Patescibacteria	Saccharimonadia	Saccharimonadales	Saccharimonadaceae	Candidatus Saccharimonas	uncultured rumen bacterium
dc07bcf1713f9b257e89b04b63f5753c	ASV_1776	Bacteria	Patescibacteria	Saccharimonadia	Saccharimonadales	Saccharimonadaceae	Candidatus Saccharimonas	NA
dde158059e5937bad816cff2ad164205	ASV_1777	Bacteria	Patescibacteria	Saccharimonadia	Saccharimonadales	Saccharimonadaceae	Candidatus Saccharimonas	uncultured bacterium
d8cf8db6415b4f3c057582c3e3865446	ASV_1778	Bacteria	Patescibacteria	Saccharimonadia	Saccharimonadales	Saccharimonadaceae	Candidatus Saccharimonas	uncultured rumen bacterium
34ab5ce54d71201a461c804b6ca636e3	ASV_1779	Bacteria	Patescibacteria	Saccharimonadia	Saccharimonadales	Saccharimonadaceae	Candidatus Saccharimonas	uncultured bacterium
761cc6ef449a11788694630d6ad8dc36	ASV_1780	Bacteria	Patescibacteria	Saccharimonadia	Saccharimonadales	Saccharimonadaceae	Candidatus Saccharimonas	NA
2aec66c0c5ad5ec4887e183c0440debb	ASV_1781	Bacteria	Patescibacteria	Saccharimonadia	Saccharimonadales	Saccharimonadaceae	Candidatus Saccharimonas	uncultured bacterium
07235f0f735e9f342e09fa2830c533dc	ASV_1782	Bacteria	Patescibacteria	Saccharimonadia	Saccharimonadales	Saccharimonadaceae	Candidatus Saccharimonas	uncultured bacterium
417af427e91668f401c1bc54ee81aefb	ASV_1783	Bacteria	Patescibacteria	Saccharimonadia	Saccharimonadales	Saccharimonadaceae	Candidatus Saccharimonas	uncultured bacterium
67cc7542deb395f9f480bdfb4cea712f	ASV_1784	Bacteria	Patescibacteria	Saccharimonadia	Saccharimonadales	Saccharimonadaceae	Candidatus Saccharimonas	uncultured bacterium
70708ac5746b27ee92bd7024b7eb920f	ASV_1785	Bacteria	Patescibacteria	Saccharimonadia	Saccharimonadales	Saccharimonadaceae	Candidatus Saccharimonas	NA
0e8d19e4c2b84dfbf4be490a1e70d73c	ASV_1786	Bacteria	Patescibacteria	Saccharimonadia	Saccharimonadales	Saccharimonadaceae	Candidatus Saccharimonas	uncultured bacterium
a70eebaf8491e00795ef34676b78df66	ASV_1787	Bacteria	Patescibacteria	Saccharimonadia	Saccharimonadales	Saccharimonadaceae	Candidatus Saccharimonas	uncultured bacterium
c6f946dfc2b0c994f0b8fdff955998a4	ASV_1788	Bacteria	Patescibacteria	Saccharimonadia	Saccharimonadales	Saccharimonadaceae	Candidatus Saccharimonas	uncultured bacterium
bf68c2091fb22cfe164b16838f84594d	ASV_1789	Bacteria	Patescibacteria	Saccharimonadia	Saccharimonadales	Saccharimonadaceae	Candidatus Saccharimonas	uncultured rumen bacterium
d70841309f64b3738ca18ed692742525	ASV_1790	Bacteria	Patescibacteria	Saccharimonadia	Saccharimonadales	Saccharimonadaceae	Candidatus Saccharimonas	uncultured rumen bacterium
7a40715c792f0b17f04078e185d20063	ASV_1791	Bacteria	Patescibacteria	Saccharimonadia	Saccharimonadales	Saccharimonadaceae	Candidatus Saccharimonas	uncultured rumen bacterium
0cf1f57266649e3bd2a61043636fb627	ASV_1792	Bacteria	Patescibacteria	Saccharimonadia	Saccharimonadales	Saccharimonadaceae	Candidatus Saccharimonas	uncultured rumen bacterium
3b1b6f26b3b105d0af33d5d022787d49	ASV_1793	Bacteria	Patescibacteria	Saccharimonadia	Saccharimonadales	Saccharimonadaceae	Candidatus Saccharimonas	uncultured rumen bacterium
a02925d58522b2eba09baa1e9effa00b	ASV_1794	Bacteria	Patescibacteria	Saccharimonadia	Saccharimonadales	Saccharimonadaceae	Candidatus Saccharimonas	uncultured rumen bacterium
d4829f5c97e710c034e1c2e3551b269a	ASV_1795	Bacteria	Patescibacteria	Saccharimonadia	Saccharimonadales	Saccharimonadaceae	Candidatus Saccharimonas	uncultured rumen bacterium
48f8c9e0130959669d9100bc402bc1d7	ASV_1796	Bacteria	Patescibacteria	Saccharimonadia	Saccharimonadales	Saccharimonadaceae	Candidatus Saccharimonas	uncultured rumen bacterium
f1bb036c48fc1bc4027363afcee76a07	ASV_1797	Bacteria	Patescibacteria	Saccharimonadia	Saccharimonadales	Saccharimonadaceae	Candidatus Saccharimonas	uncultured rumen bacterium
fdc3b1d69be4e63f927eb71553c75994	ASV_1798	Bacteria	Patescibacteria	Saccharimonadia	Saccharimonadales	Saccharimonadaceae	Candidatus Saccharimonas	uncultured rumen bacterium
1a4d9881233085ba9f341f6818d09a54	ASV_1799	Bacteria	Patescibacteria	Saccharimonadia	Saccharimonadales	Saccharimonadaceae	Candidatus Saccharimonas	uncultured rumen bacterium
867d985a82419bea7cda1525a71afd4d	ASV_1800	Bacteria	Patescibacteria	Saccharimonadia	Saccharimonadales	Saccharimonadaceae	Candidatus Saccharimonas	uncultured rumen bacterium
6e1275befac5555745b270e11897f2de	ASV_1801	Bacteria	Patescibacteria	Saccharimonadia	Saccharimonadales	Saccharimonadaceae	Candidatus Saccharimonas	uncultured rumen bacterium
2777f739a3d7531a67b38ea4f3904e70	ASV_1802	Bacteria	Patescibacteria	Saccharimonadia	Saccharimonadales	Saccharimonadaceae	Candidatus Saccharimonas	uncultured rumen bacterium
cf8a34cd8f982cca3c2af32c86bb65f7	ASV_1803	Bacteria	Patescibacteria	Saccharimonadia	Saccharimonadales	Saccharimonadaceae	Candidatus Saccharimonas	uncultured rumen bacterium
dca6ea56efc16ae7e6401b68ed2e1506	ASV_1804	Bacteria	Patescibacteria	Saccharimonadia	Saccharimonadales	Saccharimonadaceae	Candidatus Saccharimonas	uncultured rumen bacterium
56cbb87689c0802fe34c15ab317fee90	ASV_1805	Bacteria	Patescibacteria	Saccharimonadia	Saccharimonadales	Saccharimonadaceae	Candidatus Saccharimonas	uncultured rumen bacterium
302cc753ce1fdae62f503f4de2caab37	ASV_1806	Bacteria	Patescibacteria	Saccharimonadia	Saccharimonadales	Saccharimonadaceae	Candidatus Saccharimonas	uncultured rumen bacterium
e03bb757397e9529bcadf376644949ab	ASV_1807	Bacteria	Patescibacteria	Saccharimonadia	Saccharimonadales	Saccharimonadaceae	Candidatus Saccharimonas	uncultured rumen bacterium
cccec82c4d48c72d9ac89e66e47095fd	ASV_1808	Bacteria	Patescibacteria	Saccharimonadia	Saccharimonadales	Saccharimonadaceae	Candidatus Saccharimonas	uncultured rumen bacterium
987e0c848ac39ae3c747e1c6076f453b	ASV_1809	Bacteria	Patescibacteria	Saccharimonadia	Saccharimonadales	Saccharimonadaceae	Candidatus Saccharimonas	uncultured rumen bacterium
f5c77f5db04a6f3b675b6bfc819ae864	ASV_1810	Bacteria	Patescibacteria	Saccharimonadia	Saccharimonadales	Saccharimonadaceae	Candidatus Saccharimonas	uncultured rumen bacterium
6e31c247bdff86f399f8e5530a9442b9	ASV_1811	Bacteria	Patescibacteria	Saccharimonadia	Saccharimonadales	Saccharimonadaceae	Candidatus Saccharimonas	uncultured rumen bacterium
7f7dac3d058526cae6cd65c207eb6e29	ASV_1812	Bacteria	Patescibacteria	Saccharimonadia	Saccharimonadales	Saccharimonadaceae	uncultured bacterium	uncultured bacterium
ce6e7e270722034f9a29315ddaf6f95d	ASV_1813	Bacteria	Patescibacteria	Saccharimonadia	Saccharimonadales	uncultured Candidatus Saccharibacteria bacterium	uncultured Candidatus Saccharibacteria bacterium	uncultured Candidatus Saccharibacteria bacterium
71599422c0372d1d43e427e9bebfa46d	ASV_1814	Bacteria	Patescibacteria	Gracilibacteria	JGI 0000069-P22	NA	NA	NA
0fae5c3718f53c61a6e4bd590519f066	ASV_1815	Bacteria	Patescibacteria	Gracilibacteria	JGI 0000069-P22	NA	NA	NA
9a090ad03f545f7df1493b6411df9cab	ASV_1816	Bacteria	Patescibacteria	Gracilibacteria	JGI 0000069-P22	NA	NA	NA
71657210d472b035639f2b400435374e	ASV_1817	Bacteria	Patescibacteria	Gracilibacteria	JGI 0000069-P22	NA	NA	NA
d9f20fe19811752e3efa24a7b5ecec8c	ASV_1818	Bacteria	Patescibacteria	Gracilibacteria	JGI 0000069-P22	NA	NA	NA
521bd7a93788c574fc2dd191e3062024	ASV_1819	Bacteria	Patescibacteria	Gracilibacteria	JGI 0000069-P22	uncultured rumen bacterium	uncultured rumen bacterium	uncultured rumen bacterium
eac37a834ca7dcf74800f0f586564630	ASV_1820	Bacteria	Patescibacteria	Gracilibacteria	JGI 0000069-P22	uncultured rumen bacterium	uncultured rumen bacterium	uncultured rumen bacterium
a7936c02ec7f56c4c824785f046e5ef0	ASV_1821	Bacteria	Patescibacteria	Gracilibacteria	JGI 0000069-P22	uncultured rumen bacterium	uncultured rumen bacterium	uncultured rumen bacterium
659fe7bd9cd4fb4b3ea37de577c22f2c	ASV_1822	Bacteria	Patescibacteria	Gracilibacteria	JGI 0000069-P22	uncultured rumen bacterium	uncultured rumen bacterium	uncultured rumen bacterium
6b55c93dcc24b6d486e314f795c54e11	ASV_1823	Bacteria	Patescibacteria	Gracilibacteria	JGI 0000069-P22	uncultured rumen bacterium	uncultured rumen bacterium	uncultured rumen bacterium
6c877fe5666d2546bafec2dfe23c0bfd	ASV_1824	Bacteria	Patescibacteria	Gracilibacteria	JGI 0000069-P22	uncultured rumen bacterium	uncultured rumen bacterium	uncultured rumen bacterium
7711d61f35ff54c2ffb621f05bd386d4	ASV_1825	Bacteria	Patescibacteria	Gracilibacteria	JGI 0000069-P22	uncultured rumen bacterium	uncultured rumen bacterium	uncultured rumen bacterium
79f29dbe245c51967d63b50a0c2d8a8e	ASV_1826	Bacteria	Patescibacteria	Gracilibacteria	JGI 0000069-P22	uncultured rumen bacterium	uncultured rumen bacterium	uncultured rumen bacterium
3adb6f31b24267b3b3ffda0ae6634cca	ASV_1827	Bacteria	Patescibacteria	Gracilibacteria	JGI 0000069-P22	uncultured rumen bacterium	uncultured rumen bacterium	uncultured rumen bacterium
cb95c360b49034174ba6bf8f88a67fe5	ASV_1828	Bacteria	Epsilonbacteraeota	Campylobacteria	Campylobacterales	Campylobacteraceae	Campylobacter	uncultured rumen bacterium
101a00139d22f08b3343bc67ebe4367c	ASV_1829	Bacteria	Epsilonbacteraeota	Campylobacteria	Campylobacterales	Campylobacteraceae	Campylobacter	uncultured rumen bacterium
c2fb4a3bceb464cc7630a641bbf65ea5	ASV_1830	Bacteria	Epsilonbacteraeota	Campylobacteria	Campylobacterales	Campylobacteraceae	Campylobacter	uncultured rumen bacterium
0fcab2cfd183a9569dfd9b4e2ef1f335	ASV_1831	Bacteria	Firmicutes	Clostridia	Clostridiales	Clostridiales vadinBB60 group	uncultured bacterium	uncultured bacterium
c88f1d350be9559f69078edbc1ff3736	ASV_1832	Bacteria	Firmicutes	Clostridia	Clostridiales	Clostridiales vadinBB60 group	NA	NA
72e1c751995e72113099e4ebdb3f7626	ASV_1833	Bacteria	Firmicutes	Clostridia	Clostridiales	Clostridiales vadinBB60 group	uncultured bacterium	uncultured bacterium
e81e7ee45467bf8de7861db02a97a33a	ASV_1834	Bacteria	Firmicutes	Clostridia	Clostridiales	Clostridiales vadinBB60 group	uncultured bacterium	uncultured bacterium
deb911066b990a3dc05c35b35434e2a5	ASV_1835	Bacteria	Firmicutes	Clostridia	Clostridiales	Clostridiales vadinBB60 group	uncultured bacterium	uncultured bacterium
956980dee2cd314df84065d13020959c	ASV_1836	Bacteria	Firmicutes	Clostridia	Clostridiales	Clostridiales vadinBB60 group	uncultured bacterium	uncultured bacterium
07d103a3180f71b73190205525aef11b	ASV_1837	Bacteria	Firmicutes	Clostridia	Clostridiales	Clostridiales vadinBB60 group	uncultured bacterium	uncultured bacterium
c6eef26fb6897e163f76bb63b8d5be5c	ASV_1838	Bacteria	Firmicutes	Clostridia	Clostridiales	Clostridiales vadinBB60 group	uncultured bacterium	uncultured bacterium
f86de44123317f804a7cfbd2410a974c	ASV_1839	Bacteria	Firmicutes	Clostridia	Clostridiales	Clostridiales vadinBB60 group	uncultured bacterium	uncultured bacterium
dbd16aa479af42c2b32dd412d4c23321	ASV_1840	Bacteria	Firmicutes	Clostridia	Clostridiales	Clostridiales vadinBB60 group	uncultured bacterium	uncultured bacterium
982257bf1eeed4781269237b4d703b23	ASV_1841	Bacteria	Firmicutes	Clostridia	Clostridiales	Clostridiales vadinBB60 group	uncultured bacterium	uncultured bacterium
369fb8dff912127fc7d9a56bbff5d40e	ASV_1842	Bacteria	Firmicutes	Clostridia	Clostridiales	Clostridiales vadinBB60 group	uncultured bacterium	uncultured bacterium
858485d762748e102be54176ac4c74cc	ASV_1843	Bacteria	Firmicutes	Clostridia	Clostridiales	Clostridiales vadinBB60 group	uncultured bacterium	uncultured bacterium
14746f815d1f9181e5f2c09f50f25f0d	ASV_1844	Bacteria	Firmicutes	Clostridia	Clostridiales	Clostridiales vadinBB60 group	uncultured bacterium	uncultured bacterium
9a174da1fcb5793ea15ec60a5a4cb67d	ASV_1845	Bacteria	Firmicutes	Clostridia	Clostridiales	Clostridiales vadinBB60 group	uncultured rumen bacterium	uncultured rumen bacterium
6ec48a975270fa717b5adfe02f43161f	ASV_1846	Bacteria	Firmicutes	Clostridia	Clostridiales	Clostridiales vadinBB60 group	uncultured rumen bacterium	uncultured rumen bacterium
e76d1911719a1114703666a7e772b067	ASV_1847	Bacteria	Firmicutes	Clostridia	Clostridiales	Christensenellaceae	Christensenellaceae R-7 group	uncultured organism
44ec538bad47f0cb287f0dc69ca5ace0	ASV_1848	Bacteria	Firmicutes	Clostridia	Clostridiales	Christensenellaceae	Christensenellaceae R-7 group	NA
c92e668cc8ae9ab5c1ebcea2bb129eb3	ASV_1849	Bacteria	Firmicutes	Clostridia	Clostridiales	Christensenellaceae	Christensenellaceae R-7 group	uncultured bacterium
81576958cdf6fae3ec89117c68c5bf20	ASV_1850	Bacteria	Firmicutes	Clostridia	Clostridiales	Clostridiales vadinBB60 group	uncultured rumen bacterium	uncultured rumen bacterium
9ff7572e7c109aa18351e457fcbd126b	ASV_1851	Bacteria	Firmicutes	Clostridia	Clostridiales	Christensenellaceae	NA	NA
d6f1d7729bff4e36627ee3aaa8e4ab2a	ASV_1852	Bacteria	Firmicutes	Clostridia	Clostridiales	Christensenellaceae	uncultured	uncultured bacterium
c3c94db201d69771c14f91a081f138c9	ASV_1853	Bacteria	Firmicutes	Clostridia	Clostridiales	Christensenellaceae	NA	NA
21c1ff8af1686a7bb5023d53c1ac870d	ASV_1854	Bacteria	Firmicutes	Clostridia	Clostridiales	Christensenellaceae	Christensenellaceae R-7 group	NA
99615080a3705dbaf565543281f41acf	ASV_1855	Bacteria	Firmicutes	Clostridia	Clostridiales	Christensenellaceae	Christensenellaceae R-7 group	NA
7713d64be1f6fc7f77ae5ed16b569c12	ASV_1856	Bacteria	Firmicutes	Clostridia	Clostridiales	Christensenellaceae	Christensenellaceae R-7 group	uncultured prokaryote
41cfa5cfb6afc2aae3a5ec9fd3d1cec5	ASV_1857	Bacteria	Firmicutes	Clostridia	Clostridiales	Christensenellaceae	Christensenellaceae R-7 group	uncultured prokaryote
5e81079fd80b08755353189332d1af84	ASV_1858	Bacteria	Firmicutes	Clostridia	Clostridiales	Christensenellaceae	Christensenellaceae R-7 group	uncultured prokaryote
b8d5814aaced259a05c68feceb4e036c	ASV_1859	Bacteria	Firmicutes	Clostridia	Clostridiales	Christensenellaceae	Christensenellaceae R-7 group	NA
cb45865a623fd69b32ee8cb74ea0d66c	ASV_1860	Bacteria	Firmicutes	Clostridia	Clostridiales	Christensenellaceae	Christensenellaceae R-7 group	NA
c0540c6354df7cd78f5bae4144b8e845	ASV_1861	Bacteria	Firmicutes	Clostridia	Clostridiales	Christensenellaceae	Christensenellaceae R-7 group	uncultured bacterium
1ed3539c7e9872ad84246c3286b051cd	ASV_1862	Bacteria	Firmicutes	Clostridia	Clostridiales	Christensenellaceae	Christensenellaceae R-7 group	uncultured prokaryote
ddd3f9385852a05a1c206281ab3443d0	ASV_1863	Bacteria	Firmicutes	Clostridia	Clostridiales	Christensenellaceae	Christensenellaceae R-7 group	NA
91f7a93fdc3196219b433069f25ca942	ASV_1864	Bacteria	Firmicutes	Clostridia	Clostridiales	Christensenellaceae	Christensenellaceae R-7 group	NA
00d68751e4fcaabc6e9ab1e74de3aea3	ASV_1865	Bacteria	Firmicutes	Clostridia	Clostridiales	Christensenellaceae	Christensenellaceae R-7 group	NA
47bb04e21f0aa630c9c7b5d834e5f9be	ASV_1866	Bacteria	Firmicutes	Clostridia	Clostridiales	Christensenellaceae	Christensenellaceae R-7 group	NA
8abdbc8ef9e6edfd54d739db56f0d9ee	ASV_1867	Bacteria	Firmicutes	Clostridia	Clostridiales	Christensenellaceae	Christensenellaceae R-7 group	uncultured rumen bacterium
4390fee6975d1ae75b25b49ff32df907	ASV_1868	Bacteria	Firmicutes	Clostridia	Clostridiales	Christensenellaceae	Christensenellaceae R-7 group	uncultured rumen bacterium
8d959b684743f7441030b6cc77d02d51	ASV_1869	Bacteria	Firmicutes	Clostridia	Clostridiales	Christensenellaceae	Christensenellaceae R-7 group	uncultured bacterium
c0883f6ae8d9123cc4ad6a2c9b6f7756	ASV_1870	Bacteria	Firmicutes	Clostridia	Clostridiales	Christensenellaceae	Christensenellaceae R-7 group	NA
480eccc863b6ecdad50feaca3bb4d1a5	ASV_1871	Bacteria	Firmicutes	Clostridia	Clostridiales	Christensenellaceae	Christensenellaceae R-7 group	uncultured rumen bacterium
ab5d2dc46be961c27432cfbccc67523d	ASV_1872	Bacteria	Firmicutes	Clostridia	Clostridiales	Christensenellaceae	Christensenellaceae R-7 group	NA
9fbcd79f2d3e57dda01ab98b5fec41df	ASV_1873	Bacteria	Firmicutes	Clostridia	Clostridiales	Christensenellaceae	Christensenellaceae R-7 group	NA
e99e6e6eb124e7fcdf076defc86510d4	ASV_1874	Bacteria	Firmicutes	Clostridia	Clostridiales	Christensenellaceae	Christensenellaceae R-7 group	NA
c96786444954abd649a03bd582f669e2	ASV_1875	Bacteria	Firmicutes	Clostridia	Clostridiales	Christensenellaceae	Christensenellaceae R-7 group	uncultured rumen bacterium
c951fdf0173023f5be2e1202839e4b37	ASV_1876	Bacteria	Firmicutes	Clostridia	Clostridiales	Christensenellaceae	Christensenellaceae R-7 group	uncultured rumen bacterium
f404059eb130c226995200514f70f6d5	ASV_1877	Bacteria	Firmicutes	Clostridia	Clostridiales	Ruminococcaceae	Ruminococcaceae UCG-011	uncultured rumen bacterium
047f9336106bef12059532d94e3bc07d	ASV_1878	Bacteria	Firmicutes	Clostridia	Clostridiales	NA	NA	NA
3c074edae352044084a0f76bb7286c24	ASV_1879	Bacteria	Firmicutes	Clostridia	Clostridiales	Ruminococcaceae	Ruminococcaceae UCG-011	uncultured rumen bacterium
93fa18c78ea1896808ee7e563ec9eab1	ASV_1880	Bacteria	Firmicutes	Clostridia	Clostridiales	Ruminococcaceae	Ruminococcaceae UCG-011	uncultured rumen bacterium
4132c83cfddd12ba699e92de9c011580	ASV_1881	Bacteria	Firmicutes	Clostridia	Clostridiales	Ruminococcaceae	Ruminococcaceae UCG-011	uncultured rumen bacterium
fabf1539d41dae3dc48f935c2effda9b	ASV_1882	Bacteria	Firmicutes	Clostridia	Clostridiales	NA	NA	NA
73df1e00c8ae09889a7c550831c5a434	ASV_1883	Bacteria	Firmicutes	Clostridia	Clostridiales	Ruminococcaceae	Ruminococcaceae UCG-011	uncultured rumen bacterium
e7dbe12f72045f25819ae6b90f95594a	ASV_1884	Bacteria	Firmicutes	Clostridia	Clostridiales	Ruminococcaceae	Ruminococcaceae UCG-011	uncultured rumen bacterium
6ce628e15e44f6a12d057e7306856b41	ASV_1885	Bacteria	Firmicutes	Clostridia	Clostridiales	Ruminococcaceae	Ruminococcaceae UCG-011	uncultured rumen bacterium
fc878b86804cb479bb483c7b309fbe68	ASV_1886	Bacteria	Firmicutes	Clostridia	Clostridiales	NA	NA	NA
3cd9f276d61c639d1ecd195aa261e543	ASV_1887	Bacteria	Firmicutes	Clostridia	Clostridiales	Ruminococcaceae	Ruminococcaceae UCG-011	uncultured rumen bacterium
e31136ebdab89730504385a0fb189222	ASV_1888	Bacteria	Firmicutes	Clostridia	Clostridiales	Ruminococcaceae	Ruminococcaceae UCG-011	uncultured rumen bacterium
10424dca0ae45043d37488143952ef35	ASV_1889	Bacteria	Firmicutes	Clostridia	Clostridiales	Ruminococcaceae	Ruminococcaceae UCG-011	uncultured rumen bacterium
269d91226c93e1ef8f637a12a1ba6428	ASV_1890	Bacteria	Firmicutes	Clostridia	Clostridiales	Ruminococcaceae	Ruminococcaceae UCG-011	uncultured rumen bacterium
fe6ff15186c3e9c9658ae2c660a73d19	ASV_1891	Bacteria	Firmicutes	Clostridia	Clostridiales	Ruminococcaceae	Ruminococcaceae UCG-011	uncultured rumen bacterium
3789fabd0c73be2277c18d88e3c7b750	ASV_1892	Bacteria	Firmicutes	Clostridia	Clostridiales	NA	NA	NA
544152cb104c958f7a15b06a4390771c	ASV_1893	Bacteria	Firmicutes	Clostridia	Clostridiales	Ruminococcaceae	Ruminococcaceae UCG-011	uncultured rumen bacterium
0c482cc8edecaa1c846cac759c315b8f	ASV_1894	Bacteria	Firmicutes	Clostridia	Clostridiales	Ruminococcaceae	Ruminococcaceae UCG-011	uncultured rumen bacterium
9fbbc5f0185e68ed22ace5357e76d068	ASV_1895	Bacteria	Firmicutes	Clostridia	Clostridiales	NA	NA	NA
ecca7fdab2f5f6b0c86cbceed4fed4ee	ASV_1896	Bacteria	Firmicutes	Clostridia	Clostridiales	Christensenellaceae	Christensenellaceae R-7 group	NA
094b26efef062f996ef93b3fd8c31c03	ASV_1897	Bacteria	Firmicutes	Clostridia	Clostridiales	Christensenellaceae	Christensenellaceae R-7 group	NA
84f74a8d10aff375e039577996eb9f80	ASV_1898	Bacteria	Firmicutes	Clostridia	Clostridiales	NA	NA	NA
69e69feefdf98b0b5365793277198fc0	ASV_1899	Bacteria	Firmicutes	Clostridia	Clostridiales	Christensenellaceae	Christensenellaceae R-7 group	NA
0b20fd424ea3470057076cf0c0f1b5fd	ASV_1900	Bacteria	Firmicutes	Clostridia	Clostridiales	Christensenellaceae	Christensenellaceae R-7 group	NA
f4d59131e29068b83a64193b70498735	ASV_1901	Bacteria	Firmicutes	Clostridia	Clostridiales	Christensenellaceae	Christensenellaceae R-7 group	NA
5781d5fddc8ef4118b106658bf724881	ASV_1902	Bacteria	Firmicutes	Clostridia	Clostridiales	Christensenellaceae	Christensenellaceae R-7 group	NA
91668a38a559160b52519bc7ca64972a	ASV_1903	Bacteria	Firmicutes	Clostridia	Clostridiales	Christensenellaceae	Christensenellaceae R-7 group	NA
3c8d40db29aa2693b7b2502cb44eeb63	ASV_1904	Bacteria	Firmicutes	Clostridia	Clostridiales	Christensenellaceae	Christensenellaceae R-7 group	uncultured rumen bacterium
0ec9285bd5ae65af2cfc0fe1f93909aa	ASV_1905	Bacteria	Firmicutes	Clostridia	Clostridiales	Christensenellaceae	Christensenellaceae R-7 group	NA
4ece7f1e34464ee5ac34630987a2bce4	ASV_1906	Bacteria	Firmicutes	Clostridia	Clostridiales	Ruminococcaceae	Ruminococcaceae UCG-011	uncultured rumen bacterium
144ca26e84baad42fd428744a409033e	ASV_1907	Bacteria	Firmicutes	Clostridia	Clostridiales	Christensenellaceae	Christensenellaceae R-7 group	NA
dd64ffda759ffc256595dfafa87b8bf5	ASV_1908	Bacteria	Firmicutes	Clostridia	Clostridiales	NA	NA	NA
8da8e16822ed23b738bd246af815c8fd	ASV_1909	Bacteria	Firmicutes	Clostridia	Clostridiales	Christensenellaceae	Christensenellaceae R-7 group	uncultured rumen bacterium 3C0d-14
b172347ff19bb0ad0b09b9350331797e	ASV_1910	Bacteria	Firmicutes	Clostridia	Clostridiales	Christensenellaceae	Christensenellaceae R-7 group	uncultured rumen bacterium
e08fc939ae8d48af96e36ab98cd6e8e1	ASV_1911	Bacteria	Firmicutes	Clostridia	Clostridiales	Christensenellaceae	Christensenellaceae R-7 group	uncultured rumen bacterium
01b99e347a1f4d60e8d9c54bdcf31e16	ASV_1912	Bacteria	Firmicutes	Clostridia	Clostridiales	Christensenellaceae	Christensenellaceae R-7 group	NA
84f07b5a9d92e18baa896f5f69be5263	ASV_1913	Bacteria	Firmicutes	Clostridia	Clostridiales	Christensenellaceae	Christensenellaceae R-7 group	NA
e6dad867f5587af2935b813873a55040	ASV_1914	Bacteria	Firmicutes	Clostridia	Clostridiales	Ruminococcaceae	Ruminococcaceae UCG-011	uncultured rumen bacterium
b2b0ba2b9c217ddc2c3e1e1c294bd393	ASV_1915	Bacteria	Firmicutes	Clostridia	Clostridiales	Ruminococcaceae	Ruminococcaceae UCG-011	uncultured rumen bacterium
a27bda65ccd184e2d1d5eef165a916ab	ASV_1916	Bacteria	Firmicutes	Clostridia	Clostridiales	NA	NA	NA
ac79b96b1a2ed16dcb024454e0965406	ASV_1917	Bacteria	Firmicutes	Clostridia	Clostridiales	Ruminococcaceae	Ruminococcaceae UCG-011	uncultured rumen bacterium
eb76aa917bdde1e7c01ae0d4412fea44	ASV_1918	Bacteria	Firmicutes	Clostridia	Clostridiales	Christensenellaceae	Christensenellaceae R-7 group	NA
c1fd780cf822baa8b29313be944a236f	ASV_1919	Bacteria	Firmicutes	Clostridia	Clostridiales	Christensenellaceae	Christensenellaceae R-7 group	NA
234f43e49a2d0cae63974c35a68dfd2b	ASV_1920	Bacteria	Firmicutes	Clostridia	Clostridiales	Christensenellaceae	Christensenellaceae R-7 group	uncultured rumen bacterium 5C0d-14
a811a43dd2c6e08d7c8aa01beee2a525	ASV_1921	Bacteria	Firmicutes	Clostridia	Clostridiales	Christensenellaceae	Christensenellaceae R-7 group	NA
30dc297a0a5f2d3afd6aec24a6bb383e	ASV_1922	Bacteria	Firmicutes	Clostridia	Clostridiales	Christensenellaceae	Christensenellaceae R-7 group	NA
d6a2ae6cb09bda59a47b2fef5498a527	ASV_1923	Bacteria	Firmicutes	Clostridia	Clostridiales	Christensenellaceae	Christensenellaceae R-7 group	NA
92f5ed2b1c9b76226183d008c13c64dd	ASV_1924	Bacteria	Firmicutes	Clostridia	Clostridiales	Christensenellaceae	Christensenellaceae R-7 group	NA
292d98639c1efecffe57139e465b86bb	ASV_1925	Bacteria	Firmicutes	Clostridia	Clostridiales	Christensenellaceae	Christensenellaceae R-7 group	NA
1d52cdae529f4b69f3bae7c529f4245f	ASV_1926	Bacteria	Firmicutes	Clostridia	Clostridiales	Christensenellaceae	Christensenellaceae R-7 group	NA
64f130f67537b66a75d5e6877ccde45d	ASV_1927	Bacteria	Firmicutes	Clostridia	Clostridiales	Christensenellaceae	Christensenellaceae R-7 group	NA
f2cfc91cf65dfe0fe4f17ec79ab03f46	ASV_1928	Bacteria	Firmicutes	Clostridia	Clostridiales	Christensenellaceae	Christensenellaceae R-7 group	NA
efd582b0abcb9a9ff89e0fa763d94870	ASV_1929	Bacteria	Firmicutes	Clostridia	Clostridiales	Christensenellaceae	Christensenellaceae R-7 group	NA
1f5698295fe29685460be68986ec5b90	ASV_1930	Bacteria	Firmicutes	Clostridia	Clostridiales	Christensenellaceae	Christensenellaceae R-7 group	NA
37dd4b55e5e087562a6d454b17d22cbc	ASV_1931	Bacteria	Firmicutes	Clostridia	Clostridiales	Christensenellaceae	Christensenellaceae R-7 group	NA
fa4fe0a3d69ca824ee47cb74333b4f68	ASV_1932	Bacteria	Firmicutes	Clostridia	Clostridiales	Christensenellaceae	Christensenellaceae R-7 group	NA
67a41870dd95b082b09373422bef277c	ASV_1933	Bacteria	Firmicutes	Clostridia	Clostridiales	Christensenellaceae	Christensenellaceae R-7 group	uncultured bacterium
ee8d4e57e5457e1c942dcfcc03da2279	ASV_1934	Bacteria	Firmicutes	Clostridia	Clostridiales	Christensenellaceae	Christensenellaceae R-7 group	uncultured bacterium
ca7210047990a1790921bba312e51243	ASV_1935	Bacteria	Firmicutes	Clostridia	Clostridiales	Christensenellaceae	Christensenellaceae R-7 group	uncultured bacterium
ea79da5d2073fd04839dafcb1206b03c	ASV_1936	Bacteria	Firmicutes	Clostridia	Clostridiales	NA	NA	NA
957aaa921677efc231e5ccaa678b9285	ASV_1937	Bacteria	Firmicutes	Clostridia	Clostridiales	Christensenellaceae	Christensenellaceae R-7 group	uncultured rumen bacterium
3394c9d79540d94eb5e1a269e568e9e1	ASV_1938	Bacteria	Firmicutes	Clostridia	Clostridiales	Christensenellaceae	Christensenellaceae R-7 group	NA
4ef5fc64fd70c12c364de0b5ab8b5943	ASV_1939	Bacteria	Firmicutes	Clostridia	Clostridiales	Christensenellaceae	Christensenellaceae R-7 group	NA
262c803b9d5b6d30a85b282e305d1541	ASV_1940	Bacteria	Firmicutes	Clostridia	Clostridiales	Christensenellaceae	Christensenellaceae R-7 group	NA
ace83afa6f3c3c76402a120adcd4e308	ASV_1941	Bacteria	Firmicutes	Clostridia	Clostridiales	Christensenellaceae	Christensenellaceae R-7 group	NA
94f64784932722481831bd1728ab6fea	ASV_1942	Bacteria	Firmicutes	Clostridia	Clostridiales	Christensenellaceae	Christensenellaceae R-7 group	NA
cd19bb889021598d6ee4379f84acccba	ASV_1943	Bacteria	Firmicutes	Clostridia	Clostridiales	Christensenellaceae	Christensenellaceae R-7 group	uncultured rumen bacterium
1dab8ae1a86ee4c94c0521d86587f3b2	ASV_1944	Bacteria	Firmicutes	Clostridia	Clostridiales	Christensenellaceae	Christensenellaceae R-7 group	uncultured rumen bacterium
05c684eea4fd7d1977a2b92ab9c67bf2	ASV_1945	Bacteria	Firmicutes	Clostridia	Clostridiales	Christensenellaceae	Christensenellaceae R-7 group	uncultured rumen bacterium
cca50b52c672ec32819f5600621e300c	ASV_1946	Bacteria	Firmicutes	Clostridia	Clostridiales	Christensenellaceae	Christensenellaceae R-7 group	uncultured rumen bacterium
6eb60a9870dd6329ce1d8c98275d772e	ASV_1947	Bacteria	Firmicutes	Clostridia	Clostridiales	Christensenellaceae	Christensenellaceae R-7 group	uncultured rumen bacterium
915f2af14f2d22a6d39d498a8e979032	ASV_1948	Bacteria	Firmicutes	Clostridia	Clostridiales	Christensenellaceae	Christensenellaceae R-7 group	uncultured rumen bacterium
1a995d727ae03df9571965e124b96936	ASV_1949	Bacteria	Firmicutes	Clostridia	Clostridiales	Christensenellaceae	Christensenellaceae R-7 group	uncultured rumen bacterium
661e1847cb15c97b520dfef217753933	ASV_1950	Bacteria	Firmicutes	Clostridia	Clostridiales	Christensenellaceae	Christensenellaceae R-7 group	uncultured rumen bacterium
fd66924080ff1b4e14c382e0d6aaec97	ASV_1951	Bacteria	Firmicutes	Clostridia	Clostridiales	Christensenellaceae	Christensenellaceae R-7 group	uncultured rumen bacterium
484584dc5356f1a40aa433ff2fcae7fc	ASV_1952	Bacteria	Firmicutes	Clostridia	Clostridiales	Christensenellaceae	Christensenellaceae R-7 group	NA
1cce67053762f7f4090907c78ed7d66a	ASV_1953	Bacteria	Firmicutes	Clostridia	Clostridiales	Christensenellaceae	Christensenellaceae R-7 group	NA
d803e7777409e0447f6dd80eeb375a6f	ASV_1954	Bacteria	Firmicutes	Clostridia	Clostridiales	Christensenellaceae	Christensenellaceae R-7 group	uncultured bacterium
9d6ae78189184c0d4e691c6882647ff4	ASV_1955	Bacteria	Firmicutes	Clostridia	Clostridiales	Christensenellaceae	Christensenellaceae R-7 group	uncultured rumen bacterium
69848c7dbcd9ea36b90d436b26e5717e	ASV_1956	Bacteria	Firmicutes	Clostridia	Clostridiales	Christensenellaceae	Christensenellaceae R-7 group	uncultured rumen bacterium
628d0b6998f3aa21d70dd958edf56ce9	ASV_1957	Bacteria	Firmicutes	Clostridia	Clostridiales	Christensenellaceae	Christensenellaceae R-7 group	uncultured rumen bacterium
aedf474cbe7dd72391f0ec2a689cdf2a	ASV_1958	Bacteria	Firmicutes	Clostridia	Clostridiales	Christensenellaceae	Christensenellaceae R-7 group	uncultured rumen bacterium
6d00b9c152fede15f37caa49cae2cd75	ASV_1959	Bacteria	Firmicutes	Clostridia	Clostridiales	Christensenellaceae	Christensenellaceae R-7 group	uncultured rumen bacterium
8c71061c92f2ee4e4d5b75537f889cf2	ASV_1960	Bacteria	Firmicutes	Clostridia	Clostridiales	Christensenellaceae	Christensenellaceae R-7 group	uncultured rumen bacterium
970acdce655cf8a29856c011093719d7	ASV_1961	Bacteria	Firmicutes	Clostridia	Clostridiales	Christensenellaceae	Christensenellaceae R-7 group	uncultured rumen bacterium
2976204675907357b7d55ae3614e722d	ASV_1962	Bacteria	Firmicutes	Clostridia	Clostridiales	Christensenellaceae	Christensenellaceae R-7 group	NA
75480a08e0857875e2105f7f81c03f62	ASV_1963	Bacteria	Firmicutes	Clostridia	Clostridiales	Christensenellaceae	Christensenellaceae R-7 group	NA
d778469227a9385a60251b792c752998	ASV_1964	Bacteria	Firmicutes	Clostridia	Clostridiales	Christensenellaceae	Christensenellaceae R-7 group	NA
8b8b28400a3fc4c4652cde3ac8e6dc57	ASV_1965	Bacteria	Firmicutes	Clostridia	Clostridiales	Christensenellaceae	Christensenellaceae R-7 group	NA
334b34401ed4e2cb65630994bc429e14	ASV_1966	Bacteria	Firmicutes	Clostridia	Clostridiales	Christensenellaceae	Christensenellaceae R-7 group	NA
0e1750042909232c4945d910c3f6e7e0	ASV_1967	Bacteria	Firmicutes	Clostridia	Clostridiales	Christensenellaceae	Christensenellaceae R-7 group	NA
4a4c2d50dadc0fe178efe3381e72422a	ASV_1968	Bacteria	Firmicutes	Clostridia	Clostridiales	Christensenellaceae	Christensenellaceae R-7 group	NA
96c544b73460a8e3f498ae1c9918736c	ASV_1969	Bacteria	Firmicutes	Clostridia	Clostridiales	Christensenellaceae	Christensenellaceae R-7 group	NA
17de79d90aa04e4b16bcfeec5f47e30c	ASV_1970	Bacteria	Firmicutes	Clostridia	Clostridiales	Christensenellaceae	Christensenellaceae R-7 group	NA
2c58ef3e9225a95e2aee56d9b71ee9bd	ASV_1971	Bacteria	Firmicutes	Clostridia	Clostridiales	Christensenellaceae	Christensenellaceae R-7 group	uncultured rumen bacterium 4C0d-15
78220cea5e465d0845f033258d8630c4	ASV_1972	Bacteria	Firmicutes	Clostridia	Clostridiales	Christensenellaceae	Christensenellaceae R-7 group	uncultured rumen bacterium 4C0d-15
455ceaed8c59ca6b29ca9c440b69e54c	ASV_1973	Bacteria	Firmicutes	Clostridia	Clostridiales	Christensenellaceae	Christensenellaceae R-7 group	uncultured rumen bacterium 4C0d-15
0f3a2eb1dfce6f5eb9dedc63359f4a0c	ASV_1974	Bacteria	Firmicutes	Clostridia	Clostridiales	Christensenellaceae	Christensenellaceae R-7 group	uncultured rumen bacterium
5a1198bc92b0f49ab096d06f9e81cb83	ASV_1975	Bacteria	Firmicutes	Clostridia	Clostridiales	Christensenellaceae	Christensenellaceae R-7 group	NA
c8fd17f82db59ee8bbf56ccab870b196	ASV_1976	Bacteria	Firmicutes	Clostridia	Clostridiales	Christensenellaceae	Christensenellaceae R-7 group	NA
c1c0750456cd629455bd6c5964568966	ASV_1977	Bacteria	Firmicutes	Clostridia	Clostridiales	Christensenellaceae	Christensenellaceae R-7 group	NA
c443ef3fc1472f925d4eeb1c0a131227	ASV_1978	Bacteria	Firmicutes	Clostridia	Clostridiales	Christensenellaceae	Christensenellaceae R-7 group	uncultured rumen bacterium
82d833162eb011da0144242c9b647f7c	ASV_1979	Bacteria	Firmicutes	Clostridia	Clostridiales	Christensenellaceae	Christensenellaceae R-7 group	uncultured rumen bacterium
724f9f3bc65615fbf746fc134baa7262	ASV_1980	Bacteria	Firmicutes	Clostridia	Clostridiales	Christensenellaceae	Christensenellaceae R-7 group	uncultured rumen bacterium
8561fdb5549d47b9e11b6636211a2356	ASV_1981	Bacteria	Firmicutes	Clostridia	Clostridiales	Christensenellaceae	Christensenellaceae R-7 group	uncultured rumen bacterium
6fd2cf0a976ccf564abf32d6533daeac	ASV_1982	Bacteria	Firmicutes	Clostridia	Clostridiales	Christensenellaceae	Christensenellaceae R-7 group	uncultured rumen bacterium
7b4196ec2eb20f6b54a556cea7c9e355	ASV_1983	Bacteria	Firmicutes	Clostridia	Clostridiales	Christensenellaceae	Christensenellaceae R-7 group	uncultured rumen bacterium
dcc039e91eeec6fbf89ab641a150f9f1	ASV_1984	Bacteria	Firmicutes	Clostridia	Clostridiales	Christensenellaceae	Christensenellaceae R-7 group	uncultured rumen bacterium
b80eb19a7bad72e270e694094a86d190	ASV_1985	Bacteria	Firmicutes	Clostridia	Clostridiales	Christensenellaceae	Christensenellaceae R-7 group	uncultured rumen bacterium
3eeea292082db5f5d2aa158e1f72209e	ASV_1986	Bacteria	Firmicutes	Clostridia	Clostridiales	Christensenellaceae	Christensenellaceae R-7 group	uncultured rumen bacterium
8cc7c84f474c1c78b29dfc8d848e8a00	ASV_1987	Bacteria	Firmicutes	Clostridia	Clostridiales	Christensenellaceae	Christensenellaceae R-7 group	uncultured rumen bacterium
71035356a60044938b92bbd5e9300051	ASV_1988	Bacteria	Firmicutes	Clostridia	Clostridiales	Christensenellaceae	Christensenellaceae R-7 group	uncultured bacterium
b53e887952faef2663c43d47ef2a0ee0	ASV_1989	Bacteria	Firmicutes	Clostridia	Clostridiales	Christensenellaceae	Christensenellaceae R-7 group	NA
645a49aa9b58a048f974f77de444d26e	ASV_1990	Bacteria	Firmicutes	Clostridia	Clostridiales	Christensenellaceae	Christensenellaceae R-7 group	NA
c79fca61282dc4cde9512ac0763043ff	ASV_1991	Bacteria	Firmicutes	Clostridia	Clostridiales	Christensenellaceae	Christensenellaceae R-7 group	NA
13f0608b789d2b7ad16af0ab668d66f4	ASV_1992	Bacteria	Firmicutes	Clostridia	Clostridiales	Christensenellaceae	Christensenellaceae R-7 group	NA
b9e4883311367b3814fc3da5ea2ecbb9	ASV_1993	Bacteria	Firmicutes	Clostridia	Clostridiales	Christensenellaceae	Christensenellaceae R-7 group	uncultured bacterium
93687ed2d7dcf5d4e5ab422615ea1165	ASV_1994	Bacteria	Firmicutes	Clostridia	Clostridiales	Christensenellaceae	Christensenellaceae R-7 group	uncultured rumen bacterium
60b2e69bb52412f2dd66a1c7e9cd5f98	ASV_1995	Bacteria	Firmicutes	Clostridia	Clostridiales	Christensenellaceae	Christensenellaceae R-7 group	NA
db7b905cae93b3f797401fb36b65e357	ASV_1996	Bacteria	Firmicutes	Clostridia	Clostridiales	Christensenellaceae	Christensenellaceae R-7 group	NA
f3de8829de8c083c6de08a475411e325	ASV_1997	Bacteria	Firmicutes	Clostridia	Clostridiales	Christensenellaceae	Christensenellaceae R-7 group	NA
326f4d5f1d24181ef0ef44c37c055777	ASV_1998	Bacteria	Firmicutes	Clostridia	Clostridiales	Christensenellaceae	Christensenellaceae R-7 group	uncultured rumen bacterium
[truncated: 10,231 more rows]
